# Supplementary material for: New insights in the targets of action of dimethyl fumarate in endothelial cells: effects on energetic metabolism and serine synthesis in vitro and in vivo
Source: Commun Biol. 2023 Oct 25;6:1084. doi: 10.1038/s42003-023-05443-4 (PMC10600195; doi:10.1038/s42003-023-05443-4)
Supplement: Supplementary file 4 — Supplementary Data 1 [file 42003_2023_5443_MOESM4_ESM.xlsx]

## Sheet: Legend
Samples	Description
Control 1 UG	HMEC incubated with 10 mM [U-13C]-glucose and 4 mM glutamine and treated with DMSO for 16 h.
Control 2 UG	HMEC incubated with 10 mM [U-13C]-glucose and 4 mM glutamine and treated with DMSO for 16 h.
Control 3 UG	HMEC incubated with 10 mM [U-13C]-glucose and 4 mM glutamine and treated with DMSO for 16 h.
DMF 1 UG	HMEC incubated with 10 mM [U-13C]-glucose and 4 mM glutamine and treated with 100 uM DMF for 16 h.
DMF 2 UG	HMEC incubated with 10 mM [U-13C]-glucose and 4 mM glutamine and treated with 100 uM DMF for 16 h.
DMF 3 UG	HMEC incubated with 10 mM [U-13C]-glucose and 4 mM glutamine and treated with 100 uM DMF for 16 h.
Control 1 UQ	HMEC incubated with 10 mM glucose and 4 mM [U-13C]-glutamine and treated with DMSO for 16 h.
Control 2 UQ	HMEC incubated with 10 mM glucose and 4 mM [U-13C]-glutamine and treated with DMSO for 16 h.
Control 3 UQ	HMEC incubated with 10 mM glucose and 4 mM [U-13C]-glutamine and treated with DMSO for 16 h.
DMF 1 UQ	HMEC incubated with 10 mM glucose and 4 mM [U-13C]-glutamine and treated with 100 uM DMF for 16 h.
DMF 2 UQ	HMEC incubated with 10 mM glucose and 4 mM [U-13C]-glutamine and treated with 100 uM DMF for 16 h.
DMF 3 UQ	HMEC incubated with 10 mM glucose and 4 mM [U-13C]-glutamine and treated with 100 uM DMF for 16 h.
RT (min)	Retention time (minutes)
	Data are expressed as peak area

## Sheet: Raw
Comp #	Compound Name	RT (min)	Control 1 UG	Control 2 UG	Control 3 UG	DMF 1 UG	DMF 2 UG	DMF 3 UG	Control 1 UQ	Control 2 UQ	Control 3 UQ	DMF 1 UQ	DMF 2 UQ	DMF 3 UQ
1	Myristic-D27 ISTD	18.171	1292	688	651	963	280	569	623	1244	885	1116	559	148
2	Tricarballylic (461,503)	0	0	0	0	0	0	0	0	0	0	0	0	0
3	Pyruvic (174,115)	8.716	59659	94619	88547	29164	31826	33543	377317	516343	590527	144165	155657	152731
4	Pyruvic +1 (175,116)	8.716	10520	19528	17419	4565	4965	5609	51705	71879	82716	19110	20869	19387
5	Pyruvic +2 (176,117)	8.716	18094	32383	28482	4977	6712	7426	24894	33665	38250	7644	8525	8045
6	Pyruvic +3 (177,118)	8.716	242552	461683	403735	79552	96087	104505	23084	34845	37033	3568	4046	4576
7	Lactic (261,233)	11.63	1323025	1867954	1786037	880769	1091440	983916	8708818	11380441	12164923	9416798	10992839	10439097
8	Lactic +1 (262,234)	11.63	395745	588741	552345	263569	319542	301942	2121416	2810732	2986221	2205210	2599963	2469711
9	Lactic +2 (263,235)	11.621	496488	351251	258431	87471	99460	54519	1008916	1337623	1423880	963477	1141277	1082470
10	Lactic +3 (264,236)	11.621	6146758	10289634	9348983	7181516	8041273	8134660	640718	879245	936291	331095	392804	379958
11	Alanine (260,232)	12.165	459155	589121	571234	184578	203235	231742	2071086	2593222	2467306	631640	728803	652037
12	Alanine m+1 (261,233)	12.165	133859	174274	167987	48214	51381	60557	514340	634299	604622	148014	171119	154823
13	Alanine m+2 (262,234)	12.165	137179	174073	174951	38171	41874	49021	243020	303573	292247	64547	74821	67905
14	Alanine m+3 (263,235)	12.165	1375832	1766397	1756385	370210	391034	484423	173881	224771	213880	26063	30313	27451
15	Glycine (246,218)	12.441	4235617	5480788	5539101	5006928	5115385	5418235	6421172	7647359	7299174	6079760	6090895	5882629
16	Glycine m+1 (247,219)	12.441	956969	1238576	1248787	1108815	1130320	1202102	1410448	1676956	1593655	1324979	1320117	1264384
17	Glycine m+2 (248,220)	12.441	1473108	1806541	1838118	1073813	1102021	1215426	609016	722246	685488	559394	564706	536228
18	Sacrosine(260,232)	12.165	459155	589121	571234	184578	203235	231742	2071086	2593222	2467306	631640	728803	652037
19	Sarcosine M+1	12.165	133859	174274	167987	48214	51381	60557	514340	634299	604622	148014	171119	154823
20	Sarcosine M+2	12.165	137179	174073	174951	38171	41874	49021	243020	303573	292247	64547	74821	67073
21	Sacrosine M+3	12.165	1375832	1766397	1756385	370210	391034	484423	173881	224771	213880	26063	30313	27451
22	Urea (231, 273)	13.464	700247	1127842	1358044	716702	751149	701802	874950	1117363	1308591	869405	846477	1049251
23	Urea m+1	13.464	146371	237906	287061	151670	155249	146491	181916	234614	276669	183313	178636	220336
24	Valine (288)	13.529	1530369	2779565	2488708	1539497	1784749	1830091	1937354	2638355	3013630	1890698	2154951	2162775
25	Valine M+1	13.529	381769	697764	622029	389335	449000	461041	480603	661252	750754	473541	537617	541810
26	Valine M+2	13.529	151458	274145	245653	152853	179252	180859	192799	260966	297909	206625	230562	230854
27	Valine M+3	13.529	25152	46123	41552	26923	31262	31281	32533	44076	50334	35112	39433	39852
28	Valine M+4	13.529	5034	8773	7614	5475	5933	7237	6338	8385	8913	8095	8083	7141
29	Valine M+5	13.569	3057	5118	4668	19252	21649	20253	958	1355	1318	1974	1893	2225
30	Leucine (302,274)	13.991	1778640	3265887	2966283	1824521	2172163	2225972	2280220	3085590	3583101	2290691	2601577	2625816
31	Leucine M+1	13.991	478949	870862	796443	483965	576631	597783	610230	824516	953850	614430	687040	699534
32	Leucine M+2	13.991	183812	340050	301575	190933	228342	233805	232418	319371	369766	243512	278616	280763
33	Leucine M+3	13.991	33141	58860	54712	35820	41867	40547	41873	58697	64522	47497	50487	51721
34	Leucine M+4	13.991	6542	10714	10400	14109	15016	15756	8039	10209	11422	8920	9859	10193
35	Leucine M+5	13.991	1011	1951	1869	2718	2917	3169	1504	1540	1909	1553	1506	1921
36	Leucine M+6	13.967	210	425	0	1120	1191	1068	197	208	471	291	338	270
37	Isoleucine(302,274)	14.34	2615389	4739650	4295644	2603132	3057396	3130825	3296008	4452429	5100597	3218212	3677684	3695985
38	Isoleucine M+1	14.34	687695	1246481	1128735	687912	799537	819683	868359	1171776	1340904	848720	962839	969827
39	Isoleucine M+2	14.34	267408	481594	437071	274373	319232	324963	339911	456310	520467	360602	403875	402941
40	Isoleucine M+3	14.34	47198	84757	75666	49366	56471	58787	60086	78493	89236	65003	72767	69409
41	Isoleucine M+4	14.34	9944	17032	16299	30601	32156	34560	11280	14730	16613	14081	15246	15523
42	Isoleucine M+5	14.332	1852	2596	2706	6629	6307	7022	1499	1823	2289	2377	2371	2373
43	Isoleucine M+6	14.324	304	725	545	2274	2447	2288	0	266	268	404	0	245
44	Proline (286,258)	14.73	446629	695396	822823	637840	919567	980187	502845	745514	883235	794120	838812	813388
45	Proline M+1	14.722	123950	193352	233494	180844	257132	278403	162776	241613	293197	301567	339515	334617
46	Proline M+2	14.73	152874	239000	287068	252201	375050	406527	119050	188726	232305	219663	242080	246712
47	Proline M+3	14.73	57259	90117	104251	105252	156880	175998	158573	240287	314722	317950	376588	401337
48	Proline M+4	14.722	48209	80893	96249	101209	155952	166218	63563	100856	135266	110144	134236	138767
49	Proline M+5	14.738	31374	56791	60202	60065	88634	88355	398515	614961	824964	687850	815393	856770
50	Succinic (289,331)	14.64	194891	292237	243951	450184	461681	447699	128082	186046	192243	256935	241633	229271
51	Succinic +1 (290,332)	14.64	63186	99676	80308	137974	143426	144806	59638	87652	78860	165169	160186	142113
52	Succinic +2 (291,333)	14.632	57456	72208	68669	214755	209483	207089	51097	75417	67360	208389	190380	169598
53	Succinic +3 (292,334)	14.64	25551	30338	28907	123210	121681	126034	16444	21623	23130	61942	58677	52969
54	Succinic +4 (293,335)	14.632	10872	13693	13390	77191	72734	78211	91194	116393	108573	349575	318778	273051
55	Fumaric (287,329)	14.957	90931	86698	92822	75522	79186	72174	41724	47860	45786	62415	54546	52378
56	Fumaric +1 (288,330)	14.957	28476	28040	27163	21858	23398	20953	24418	24605	24292	23938	22685	20004
57	Fumaric +2 (289,331)	14.957	31153	32295	33465	20531	24165	22799	32874	32775	29571	20188	19715	16783
58	Fumaric +3 (290,332)	14.957	16790	20089	18493	12977	13706	14297	21698	22519	20784	7898	9902	6402
59	Fumaric +4 (291,333)	14.949	8234	7972	7871	7530	7390	6553	63225	60110	57397	30105	26565	22516
60	Glycerol (377)	15.923
61	Glycerol m+1	15.923
62	Glycerol m+2	15.915
63	Glycerol m+3	15.906
64	Taurine (296, 338)	16.215	885510	426874	427577	532143	554263	585148	386836	514086	532560	577814	553071	607473
65	Taurine m+1	16.215	206595	100328	97068	127644	126115	140665	87882	114592	119870	135094	125225	138811
66	Taurine m+2	16.207	122475	59082	57950	73573	76650	79786	51772	70479	70925	80422	74434	85447
67	Oxaloacetic (332,374)	16.604	41315	50449	49505	168	195	91045	2027	2318	2228	3160	376	2361
68	Oxaloacetic m+1 (333,375)	16.604	14207	15077	15983	20877	26898	25829	2631	1123	1345	492	320	355
69	Oxaloacetic m+2 (334, 376)	16.604	7060	330	8475	12169	13936	14198	2848	2639	3353	3643	4362	4163
70	Oxaloacetic m+3 (335, 377)	16.604	2949	2231	3093	4086	4924	4646	334	2250	3316	3357	3404	2885
71	Oxaloacetic m+4 (336,378)	16.564	979	594	342	3110	258	2638	5752	3107	6568	4738	4744	3775
72	Pyroglutamate (300,272)	16.653	12540398	16544083	15582906	12322845	13003822	12185726	742171	790585	736796	912891	865019	810178
73	Pyroglutamate M+1	16.645	3294175	4293673	4070654	3206841	3395975	3168635	525364	536174	491585	666819	616070	581429
74	Pyroglutamate M+2	16.645	2425004	2778379	2729331	2591190	2688358	2515613	505779	528458	479767	534907	487113	463009
75	Pyroglutamate M+3	16.645	713100	737643	752255	879834	887830	837326	1105122	1124040	1027361	1155577	1041177	979420
76	Pyroglutamate M+4	16.645	475719	458269	476134	719905	726987	688157	154151	50806	9712	29226	114469	25634
77	Pyroglutamate M+5	16.645	193680	177505	189949	356803	356916	331739	11722433	13082421	14177541	11050597	11095316	11872612
78	Methionine (320,292)	16.791	479070	773082	691666	403730	457335	464924	591532	763779	850509	488300	545440	539614
79	Methionine M+1	16.791	125740	204036	180242	105701	121576	121731	154051	201598	220293	126817	142689	141139
80	Methionine M+2	16.783	68969	113025	98787	57414	65383	66554	84757	112474	122082	71791	79453	79983
81	Methionine M+3	16.791	14645	23382	20185	11612	13886	13262	17327	22990	24306	13697	14996	15820
82	Methionine M+4	16.783	7649	11215	10755	5351	5549	5598	5368	5445	7283	4125	4703	4418
83	Methionine m+5	16.783	2719	3395	3989	1878	2277	1658	2106	2179	4066	2810	2415	2121
84	Serine (390,362)	17.018	1028467	1658600	1528643	1117415	1280166	1245736	1787664	2311073	2501261	1629432	1653227	1723427
85	Serine m+1 (391,363)	17.018	499962	770743	721981	445005	508771	504909	625929	792919	866850	558521	570612	593740
86	Serine m+2 (392,364)	17.018	300636	453163	429175	235040	271248	265552	290596	371547	405568	257666	265337	273393
87	Serine m+3 (393,365)	17.01	454803	651572	636909	267380	299079	299888	72266	91479	97700	61314	62852	66569
88	Threonine (404,417)	17.327	678725	848377	796464	802454	832518	748943	752903	955777	1034243	860969	850372	896280
89	Threonine M+1	17.327	244297	308260	285034	285675	298793	268534	270019	345494	366527	306277	300972	322403
90	Threonine M+2	17.319	109586	138094	131142	132136	137969	122916	122976	158373	171786	144320	139370	149955
91	Threonine M+3	17.319	25539	33345	29797	30714	31842	28603	30088	36756	40188	33957	34934	34814
92	Threonine M+4	17.319	5772	8047	7251	7058	7480	7420	6797	9131	10319	7641	8123	8297
93	Phenylalanine (336,308)	17.96	868733	1502753	1362002	837030	974117	1000664	1047413	1429996	1656577	1042952	1160195	1177243
94	Phenylalanine M+1	17.96	248145	431841	401490	243662	286963	287221	306372	417391	487185	305440	342233	343686
95	Phenylalanine M+2	17.96	75464	119588	116992	71675	85258	86084	90234	122915	146740	94035	103647	107922
96	Phenylalanine M+3	17.96	7872	13735	11581	9814	10318	8849	9533	14187	17817	11488	11699	13888
97	Phenylalanine M+4	17.96	1326	2176	1912	1509	1097	1843	1255	2536	3114	1701	2128	2857
98	Phenylalanine M+5	17.96	323	713	913	532	574	546	127	483	387	550	0	0
99	Phenylalanine M+6	0	0	0	672	0	0	0	0	0	0	190	377	0
100	Phenylalanine M+7	0	0	0	916	0	0	659	0	162	0	0	0	0
101	Phenylalanine M+8	0	0	0	0	0	0	0	0	0	1409	1407	1639	0
102	Phenylalanine M+9	0	0	0	0	0	0	0	0	0	841	0	0	0
103	aketoglutarate oxime (346,258)	17.919	31169	15794	14180	13501	10411	13113	9081	7365	2857	4222	1154	1916
104	aketoglutarate oxime m+1(347,259)	17.919	13216	6988	6042	7084	3624	4797	14556	11091	1586	5724	6683	2040
105	aketoglutarate oxime m+2(348,260)	17.919	10130	6388	3998	6113	1166	5672	5378	4975	3230	1336	1062	1646
106	aketoglutarate oxime m+3(349,261)	17.927	3779	3130	1167	2999	595	2844	35396	27152	17020	11030	12002	8969
107	aketoglutarate oxime m+4(350,262)	17.96	40653	68090	60273	38234	43671	46455	52881	66985	73428	49902	53523	53187
108	aketoglutarate oxime m+5(351,263)	17.96	13523	20944	20289	12704	16694	16426	17724	22312	27202	16864	17176	18237
109	NAA (346,287)	17.919	33667	17916	14473	13750	10985	13113	9081	8205	2679	4222	1383	1916
110	NAA m+1	17.919	13544	8271	6042	7498	4243	5970	14846	13066	5464	5724	6730	2040
111	NAA m+2	17.919	10433	6388	3963	6385	2557	5672	5378	5170	3528	1320	2181	1310
112	NAA m+3	17.927	3896	3130	1167	3097	595	2844	38118	27910	17020	11030	13422	10460
113	NAA m+4	17.96	42018	68090	60292	38739	43671	46455	53357	67368	73570	49902	53707	53447
114	NAA m+5	17.96	14524	22085	20639	13113	16755	16426	17292	23468	27573	17005	18009	18348
115	NAA m+6	17.96	6333	9030	8212	2104	5891	6035	6353	8864	10112	6377	7316	5855
116	Malic (419,287)	18.163	496533	556281	508657	185237	185556	185296	122312	134904	129270	92507	94474	84959
117	Malic M+1 (420,288)	18.163	206586	230310	211452	76145	75361	76642	124672	142558	133264	77126	75871	67991
118	Malic m+2 (421, 289)	18.163	247693	277985	257380	113025	109645	111899	199772	238526	220885	101657	100022	91639
119	Malic m+3 (422,290)	18.163	150618	165586	156761	83661	83665	89338	148308	176146	164572	52730	48080	45004
120	Malic m+4 (423, 291)	18.163	73219	80101	75961	48628	48993	50372	402489	466758	443550	161982	153823	137256
121	Aspartic (418,390)	18.56	3523683	3975314	4163744	643458	678106	693277	813361	949199	927329	369015	359547	340653
122	Aspartic m+1 (419,391)	18.56	1501444	1690952	1780963	274361	285248	302754	866696	1022457	989865	319366	299236	293027
123	Aspartic m+2 (420,392)	18.56	1781417	1990493	2110121	379798	397923	416406	1414369	1682817	1642320	422827	393929	387624
124	Aspartic m+3 (421,393)	18.56	1090167	1221559	1279945	291973	297299	318912	1137361	1355600	1336129	228553	209817	214054
125	Aspartic m+4 (422,394)	18.56	535710	586081	621191	162493	167916	178356	2899481	3390532	3329879	702684	630489	627829
126	PEP (453, 495)	19.218	451	1647	1203	1478	1250	1196	9495	12661	11171	19627	16498	15021
127	PEP m+1	19.234	238	855	603	562	724	427	3317	4353	4172	7765	6107	5443
128	PEP m+2	19.226	400	384	255	613	597	895	2218	1455	2613	3236	3197	3253
129	PEP m+3	19.226	9636	21470	14454	17231	16638	22329	446	1014	423	1054	1155	682
130	Hydroxyproline (416,388)	18.568	8041	6641	7637	2041	2244	944	364	2160	1761	770	0	581
131	Hydroxyproline M+1	18.601	320	579	615	717	381	519	710	0	1511	1043	922	1179
132	Hydroxyproline M+2	18.56	3572207	4035283	4218251	659899	692979	720159	833598	965718	940622	378470	368116	346752
133	Hydroxyproline M+3	18.56	1524164	1717724	1804487	281170	290675	314888	887394	1039196	1002027	327945	307158	301545
134	Hydroxyproline M+4	18.56	1806269	2022378	2138716	391634	408242	434254	1449419	1709636	1667193	436259	405505	399312
135	Hydroxyproline M+5	18.56	1106950	1241810	1297377	299736	303265	330526	1167590	1378930	1355831	235319	217607	220565
136	Cysteine (406,378)	19.007	140133	96734	156760	168432	194801	183516	207452	208835	219164	172933	187895	163782
137	Cysteine M+1	19.007	56814	53233	72147	69408	78689	71520	74401	75655	77637	60472	65939	58245
138	Cysteine M+2	19.007	31634	27501	38116	38302	42820	40330	44296	43173	47971	34462	37486	33346
139	Cysteine M+3	19.007	9510	9562	11396	10862	12600	11907	11687	12429	11801	9060	11939	8737
140	Glutamic (432,330)	19.615	16979370	19234972	19681707	17556524	18011845	9278720	1520570	1519800	1471124	4696308	4820048	4591770
141	Glutamic m+1 (433,331)	19.615	7036007	9471862	8142618	7264415	7429305	7672867	1734882	1766232	1705238	4618646	4635313	4504877
142	Glutamic m+2 (434,332)	19.615	9423843	12310554	12814962	11421955	11438297	12001161	1846275	1915261	1865627	4005824	3972137	3891588
143	Glutamic m+3 (435,333)	19.615	4489135	5748752	5993851	6022034	6004108	6393645	8457101	7010999	4121021	8141737	7904742	7845829
144	Glutamic m+4 (436,334)	19.607	3990977	4214787	4408132	5416068	4235965	5732100	4082706	3431518	4337418	3605396	3509462	3458981
145	Glutamic m+5 (437,335)	19.615	1865162	1950241	2034251	3091537	2444955	2509741	22366993	23881563	23969120	18780935	18015479	17487462
146	Ornithine (474,417)	19.339	384	568	0	0	0	0	0	175	354	0	233	123
147	Ornithine M+1	0	0	610	380	999	0	277	0	384	0	0	573	0
148	Ornithine M+2	19.331	149	0	552	0	0	105	174	165	475	508	283	317
149	Ornithine M+3	0	0	485	494	0	0	453	0	278	0	257	0	0
150	Ornithine M+4	0	0	133	278	0	210	0	351	0	397	0	116	0
151	Ornithine M+5	0	0	0	198	270	169	245	239	200	0	0	0	0
152	Asparagine (417,302)	19.859	157329	238008	237667	94017	103036	111120	80191	107755	107780	73675	73161	74882
153	Asparagine m+1 (418, 303)	19.859	61564	94703	94539	35466	39034	44110	0	0	53883	35442	31954	0
154	Asparagine m+2 (419,304)	19.859	56529	83016	83294	35628	36754	40763	51810	69777	68455	32673	32055	32218
155	Asparagine m+3 (420,305)	19.859	27754	41207	42622	20534	21595	22419	33691	45232	43201	14578	13198	13905
156	Asparagine m+4 (421,306)	19.859	11504	17214	19522	10611	10927	10721	85860	116487	113188	42160	39992	36595
157	Glyceraldahyde-3P (484,457)	19.177	124	0	0	0	106	310	0	0	0	0	0	0
158	Glyceraldahyde-3P 485	0	0	109	0	150	0	185	0	0	0	0	0	0
159	Glyceraldahyde-3P (486)	0	0	0	0	0	112	135	0	0	123	131	0	135
160	Glyceraldahyde-3P 487	0	0	0	0	0	0	0	0	141	109	123	0	125
161	Homocysteine (420,392)	20.135	496	207	1749	2146	564	3607	3448	484	3692	3107	3648	247
162	Homocysteine M+1	20.143	569	785	343	240	248	934	544	217	160	150	234	142
163	Homocysteine M+2	20.11	757	709	461	426	647	316	293	406	282	115	120	844
164	Homocysteine M+3	20.094	293	484	213	214	922	315	382	335	306	295	488	320
165	Homocysteine M+4	20.127	192	318	384	168	556	458	282	120	130	153	152	189
166	DHAP #1 (484,452,383)	20.159	576	885	638	169	430	297	197	281	209	458	329	269
167	DHAP#1 485	20.183	233	103	369	302	1256	792	597	1205	919	589	678	127
168	DHAP#1 486	20.183	265	430	197	373	454	154	554	678	241	191	0	443
169	DHAP#1 487	0	0	186	0	338	0	200	378	684	372	356	635	526
170	DHAP#2 (484,526,309)	20.443	3632	7308	3340	4515	4818	4279	181	322	65777	134	415	417
171	DHAP#2 485	20.459	946	2090	678	709	853	994	33278	32001	804	45665	101	33314
172	DHAP#2 486	20.484	2491	2336	2139	583	2122	638	16576	379	237	546	155	216
173	DHAP#2 487	20.451	157	143	271	646	233	154	3886	310	176	221	546	3852
174	Lysine (488,431)	20.484	272223	510132	456615	305077	352434	362508	307886	459181	525448	366987	404003	407178
175	Lysine M+1	20.484	117719	208763	195113	129692	148896	152558	130288	191940	222396	156854	173632	173490
176	Lysine M+2	20.484	49933	90758	80369	50299	63325	62892	55378	82372	100935	71962	76766	76324
177	Lysine M+3	20.492	12233	27893	23453	13928	15296	15699	12345	19547	23606	17579	17375	17048
178	Lysine M+4	20.492	3572	7745	5561	2550	4789	3593	2856	3742	6792	3752	4233	5039
179	Lysine M+5	20.484	639	1881	2100	1646	1870	1877	951	1651	0	847	1194	880
180	Lysine M+6	20.484	471	873	715	500	488	808	0	0	582	0	0	0
181	Glutamine (431,329)	20.841	4095886	7731097	7353844	4614186	4731558	5084647	79098	139731	130968	108856	115003	117348
182	Glutamine +1 (432)	20.841	1536407	2903334	2759008	1706002	1756036	1885561	52600	88759	81808	66875	69492	74187
183	Glutamine +2 (433)	20.841	770265	1438545	1382303	852579	871375	948323	44079	73476	73114	46088	47794	50960
184	Glutamine +3 (434)	20.841	212478	381848	376881	234274	236030	264063	88629	137290	137959	82753	83928	90896
185	Glutamine +4 (435)	20.841	77534	132317	131588	89486	88871	103309	1423	1084	0	1467	0	887
186	Glutamine +5 (436)	20.849	24989	37673	42182	34531	33403	39369	4357521	6765346	7774031	5008619	5278930	5670805
187	Histidine (440,482)	22.147	512698	1057001	949849	470861	574196	621760	665850	1070992	1251024	672273	779618	797666
188	Histidine M+1	22.147	186725	395136	332974	174132	216885	234695	246264	395581	449414	251013	283122	302470
189	Histidine M+2	22.147	78519	164336	146565	72344	91955	98509	105436	168154	209246	106765	123464	129805
190	Histidine M+3	22.147	17571	40866	36809	14483	18469	22558	25473	40033	50839	21634	27607	27247
191	Histidine M+4	22.147	4506	7902	7713	4221	4587	5613	4982	9695	11606	5351	5923	6926
192	Histidine M+5	22.147	1170	3547	3119	1807	1587	1370	671	1609	1625	1150	1721	1876
193	Histidine M+6	22.155	577	961	667	763	810	0	0	936	520	403	434	801
194	Citric (459,431)	22.375	90451	123397	119987	130078	123780	136821	84113	102958	107480	218416	215142	197182
195	Citric m+1 (460,432)	22.375	48630	60905	63290	73170	66462	73628	76268	87817	88478	193695	181149	168780
196	Citric m+2 (461,433)	22.375	201696	240963	258940	406140	356164	388452	106979	118314	117604	240172	220588	204976
197	Citric m+3 (462,434)	22.375	92461	109155	117811	200758	174796	192818	87137	100067	103350	165118	150325	143346
198	Citric m+4 (463,435)	22.375	98225	113683	124211	253992	221620	240862	179913	197888	203261	350543	312437	277209
199	Citric m+5 (464,436)	22.366	57426	68138	74890	190130	168148	182487	88850	107675	105307	169846	152627	143995
200	Citric m+6 (465, 437)	22.366	27494	33052	35840	102055	87726	97420	48966	55167	56244	77980	69497	65495
201	3-Pglycerate (585,383,627)	22.464	2144	3685	3251	2194	2051	1855	67124	85774	81964	65567	65094	60183
202	3P-Glycerate 586	22.464	1478	2304	1853	1381	1326	1379	30764	40046	39057	31713	30426	28850
203	3P-Glycerate 587	22.472	609	472	743	192	533	383	17827	22949	21373	16113	15425	14738
204	3P-glycerate 588	22.464	63015	68546	67765	75122	72660	80428	5865	7756	7373	5472	5032	5407
205	Glucose m+0 (608)	22.951	481	1255	868	2189	2773	1732	57366	95115	112610	89315	89759	102776
206	Glucose m+1	22.935	241	4123	694	3225	3072	1197	29082	46238	58882	45232	46813	49912
207	Glucose m+2	22.959	1331	2256	1830	1117	677	5567	18456	25637	29649	23976	25645	26534
208	Glucose m+3	22.951	553	2040	2170	1117	1728	1044	4940	7206	10840	8385	8664	8576
209	Glucose m+4	22.991	638	366	393	221	241	476	1789	2860	3254	2248	2151	2321
210	Glucose m+5	22.935	238	657	368	738	282	225	112	661	473	417	477	954
211	Glucose m+6	22.699	10266	110	624	13379	15316	13895	0	0	134	0	151	0
212	Isocitric (459,431)	22.375	71972	100342	90870	90525	88146	100167	60989	77554	83312	166274	154226	140476
213	Isocitric m+1 (460,432)	22.375	36042	44927	47939	51279	47090	54612	53047	63214	67314	142116	130165	119601
214	Isocitric m+2 (461,433)	22.375	156846	190388	198552	276912	244466	280728	74836	84734	88593	176671	154815	144588
215	Isocitric m+3 (462,434)	22.375	71364	87207	91212	134213	118592	137246	62214	73835	78139	119349	105813	102246
216	Isocitric m+4 (463,435)	22.375	73437	88730	93002	172125	146038	170458	124678	149445	154548	248931	221737	192817
217	Isocitric m+5 (464,436)	22.366	42130	52446	57410	122319	112405	128606	61862	79107	78785	119881	106152	99216
218	Isocitric m+6 (465, 437)	22.366	18471	25244	25626	69410	58690	65657	34619	39201	42753	53028	48023	46038
219	Tyrosine (466,438)	22.512	778753	1352328	1239928	686484	747842	811828	896435	1294187	1487218	854562	987105	978574
220	Tyrosine M+1	22.512	320417	555082	510309	276998	300968	328792	365837	526185	608143	350385	405161	403500
221	Tyrosine M+2	22.512	145816	247606	225675	126741	134622	148772	161477	235415	273845	154465	181066	180704
222	Tyrosine M+3	22.512	38019	65696	60886	33559	36631	39610	43365	61536	71446	40321	47919	47702
223	Tyrsoine M+4	22.512	9042	15676	14451	8920	9545	9924	10261	17374	20934	9526	13942	12847
224	Tyrosine M+5	22.512	2040	4633	3100	2212	2021	2355	2067	2924	3518	2878	2765	2527
225	Tyrosine M+6	22.537	436	2509	1064	595	1134	1016	133	2580	367	886	702	466
226	Tyrosine M+7	22.504	512	835	1696	795	984	654	204	658	477	606	144	294
227	Tyrosine M+8	22.456	585	1320	1027	908	489	1003	713	234	1326	427	1964	281
228	Tyrosine M+9	22.456	208	770	0	353	375	759	844	940	557	535	802	497
229	Tryptophan (375,302)	22.967	6414	6721	6443	7705	8449	8951	203363	345129	417952	319694	339488	379158
230	Tryptophan M+1	22.959	11751	17081	14257	16234	14748	15300	85707	144725	176864	134569	139152	154148
231	Tryptophan M+2	22.959	21322	30311	13003	25147	15842	24938	40549	70326	80882	64460	69795	71322
232	Tryptophan M+3	22.959	172409	271033	265256	214488	230950	213327	10786	18080	22434	18825	18478	19839
233	Tryptophan M+4	22.951	55453	88106	86232	67197	74361	70274	3260	5124	6765	4938	5588	5660
234	Tryptophan M+5	22.959	41661	63658	62632	52214	53409	50240	357	1900	2459	1057	1408	1640
235	Tryptophan M+6	22.959	10733	15368	14926	10862	12834	10772	494	685	659	710	585	1384
236	Tryptophan M+7	22.91	608	0	0	0	0	0	0	0	0	195	0	0
237	Tryptophan M+8	22.959	9292	11700	17505	10840	15422	9673	5890	18011	19827	10588	14003	12756
238	Trypophan M+9	22.943	1984	3056	4777	3651	2664	3820	13699	27618	34491	25504	28127	26668
239	Tryptophan M+10	22.943	2815	2533	4127	3115	1625	2695	4748	15264	12119	9252	13321	10951
240	Tryptophan M+11	22.951	1365	1699	734	1691	1401	1276	42305	72886	87314	68121	71711	81356
241	2-hydroxyglutaric (433,245)	0	0	152	135	129	0	0	0	129	112	0	0	0
242	Cis-aconitic (459,327)	20.703	1459	1841	1727	1154	1439	1310	384	3009	3320	794	1253	1987
243	Cis-aconitic +1	20.711	1841	3361	2497	268	1145	737	1576	1513	1573	1115	497	945
244	Cis-aconitic +2	20.686	496	452	1033	538	281	423	223	519	711	976	457	977
245	Cis-aconitic +3	20.719	307605	348749	334091	64618	47940	54679	70548	72925	52469	27178	24445	20465
246	Cis-aconitic +4	20.719	133287	153940	146279	28453	22158	25372	73982	78332	52518	23196	20397	17301
247	Cis-Aconitic +5	20.719	154460	182411	170062	39771	28582	34115	121106	127028	88571	30565	27733	22171
248	Cis-aconitic +6	20.719	96843	111762	105590	30490	23167	26256	98828	105764	71973	16445	15708	14193
249	Cystine (639,537)	26.238	570	181	110	405	1019	144	693	132	160	1186	417	618
250	Cystine M+1	26.205	304	196	184	239	691	426	472	223	288	148	800	173
251	Cystine M+2	26.262	1037	797	292	484	806	684	407	274	414	594	643	611
252	Cystine M+3	26.27	663	252	197	352	164	217	123	431	178	631	269	540
253	Cystine M+4	26.254	275	117	189	372	469	240	223	166	541	984	232	481
254	Cystine M+5	26.294	104	227	130	237	326	246	175	436	377	114	194	187
255	P-5P	0	0	0	0	0	0	0	0	121	0	0	0	0
256	P-5P m+1	0	0	0	0	0	0	0	0	103	174	257	0	141
257	P-5P m+2	0	0	0	0	0	0	0	115	0	0	0	0	0
258	P-5P m+3	0	0	0	0	0	0	0	115	0	0	0	0	0
259	P-5P m+4	0	0	0	0	0	0	0	0	0	0	0	0	0
260	P-5P m+5	0	0	0	0	0	0	0	0	0	0	0	0	0
261	Homocystine (362_	27.893	281	143	476	193	298	100	369	280	406	525	307	460
	IS (Na-2-oxo)		2245627	2644655	2562013	2582156	2554111	2620916	2432761	2629590	2714099	2515999	2697233	2610058
