# Supplementary material for: New insights in the targets of action of dimethyl fumarate in endothelial cells: effects on energetic metabolism and serine synthesis in vitro and in vivo
Source: Commun Biol. 2023 Oct 25;6:1084. doi: 10.1038/s42003-023-05443-4 (PMC10600195; doi:10.1038/s42003-023-05443-4)
Supplement: Supplementary file 5 — Supplementary Data 2 [file 42003_2023_5443_MOESM5_ESM.xlsx]

## Sheet: Legend
Samples	Description
Control 1 UG	HMEC incubated with 10 mM [U-13C]-glucose, 4 mM glutamine and treated with DMSO for 24 h.
Control 2 UG	HMEC incubated with 10 mM [U-13C]-glucose and 4 mM glutamine and treated with DMSO for 24 h.
Control 3 UG	HMEC incubated with 10 mM [U-13C]-glucose and 4 mM glutamine and treated with DMSO for 24 h.
DMF 1 UG	HMEC incubated with 10 mM [U-13C]-glucose and 4 mM glutamine and treated with 100 uM DMF for 24 h.
DMF 2 UG	HMEC incubated with 10 mM [U-13C]-glucose and 4 mM glutamine and treated with 100 uM DMF for 24 h.
DMF 3 UG	HMEC incubated with 10 mM [U-13C]-glucose and 4 mM glutamine and treated with 100 uM DMF for 24 h.
Control 1 UQ	HMEC incubated with 10 mM glucose and 4 mM [U-13C]-glutamine and treated with DMSO for 24 h.
Control 2 UQ	HMEC incubated with 10 mM glucose and 4 mM [U-13C]-glutamine and treated with DMSO for 24 h.
Control 3 UQ	HMEC incubated with 10 mM glucose and 4 mM [U-13C]-glutamine and treated with DMSO for 24 h.
DMF 1 UQ	HMEC incubated with 10 mM glucose and 4 mM [U-13C]-glutamine and treated with 100 uM DMF for 24 h.
DMF 2 UQ	HMEC incubated with 10 mM glucose and 4 mM [U-13C]-glutamine and treated with 100 uM DMF for 24 h.
DMF 3 UQ	HMEC incubated with 10 mM glucose and 4 mM [U-13C]-glutamine and treated with 100 uM DMF for 24 h.
RT (min)	Retention time (minutes)
	Data are expressed as peak area

## Sheet: Raw
Comp #	Compound Name	RT (min)	Control 1 UG	Control 2 UG	Control 3 UG	DMF 1 UG	DMF 2 UG	DMF 3 UG	Control 1 UQ	Control 2 UQ	Control 3 UQ	DMF 1 UQ	DMF 2 UQ	DMF 3 UQ
1	Myristic-D27 ISTD	18.142	444	576	454	688	298	492	208	1712	137	0	322	370
2	Tricarballylic (461,503)	0	0	0	0	0	0	0	0	0	0	0	0	0
3	Pyruvic (174,115)	8.646	84909	70599	93329	38463	51522	29287	395841	362251	455592	209119	185285	246445
4	Pyruvic +1 (175,116)	8.635	17905	16361	22367	6954	9875	5754	57137	53965	66910	26294	25140	33885
5	Pyruvic +2 (176,117)	8.635	30570	28377	36020	12587	20296	11366	30408	26548	31789	10966	11457	14290
6	Pyruvic +3 (177,118)	8.635	389883	339369	456574	202304	341125	158619	31389	28679	35426	6182	5800	7999
7	Lactic (261,233)	11.558	886197	895749	971759	789246	1143606	913793	4467313	4895664	4525916	6200285	5917858	6477675
8	Lactic +1 (262,234)	11.558	288190	287251	319843	244180	359002	265672	1135030	1255758	1145583	1498849	1443964	1593689
9	Lactic +2 (263,235)	11.548	362275	360760	415395	411977	649290	412990	558226	626199	560399	666368	645947	707182
10	Lactic +3 (264,236)	11.548	3889472	3782097	4435621	5547267	8537954	5310994	388331	459614	409267	244861	236908	262577
11	Alanine (260,232)	12.112	595099	624320	621543	228069	246763	211344	2400296	2559382	2122219	619820	620262	693890
12	Alanine m+1 (261,233)	12.102	197764	203975	199982	61839	66406	56784	617390	661109	543390	147672	147730	165712
13	Alanine m+2 (262,234)	12.102	211824	226791	225915	62862	62029	54739	302221	320662	261349	63699	63325	71605
14	Alanine m+3 (263,235)	12.102	2168857	2317069	2279515	599893	605936	532062	235233	248288	207324	26215	26511	29795
15	Glycine (246,218)	12.379	2919920	3116333	3159105	4384869	4309414	4295402	4512814	4923205	4131931	4572023	4822868	4959448
16	Glycine m+1 (247,219)	12.379	706474	758886	769560	1026248	1001636	997627	1020967	1117841	936899	1030487	1092473	1126137
17	Glycine m+2 (248,220)	12.379	1841715	2020549	2002812	1326312	1228551	1269486	445454	496191	418050	436606	463465	482860
18	Sacrosine(260,232)	12.112	595099	624320	621543	228069	246763	211344	2400296	2559382	2122219	619820	620262	693890
19	Sarcosine M+1	12.102	197764	203975	199982	61839	66406	56784	617390	661109	543390	147672	147730	165712
20	Sarcosine M+2	12.102	211824	226791	225915	62862	62029	54739	302221	320662	261349	63699	63325	71605
21	Sacrosine M+3	12.102	2168857	2317069	2279515	599893	605936	532062	235233	248288	207324	26215	26511	29795
22	Urea (231, 273)	13.394	438003	556458	537458	517844	785523	562240	513816	568923	532609	479300	556777	457836
23	Urea m+1	13.394	89224	117500	110010	107315	165545	116186	107376	118070	113004	100846	115267	94307
24	Valine (288)	13.466	1057681	1043210	1121270	1130388	1639582	1112230	998570	1158999	1079016	1082446	1115503	1177420
25	Valine M+1	13.466	269345	266456	285870	291026	421158	279559	256016	295311	276255	277263	284549	298882
26	Valine M+2	13.466	106983	107585	112713	112644	162617	110789	100438	117816	109083	116574	121223	129327
27	Valine M+3	13.466	17957	17885	19764	18593	27757	19973	16754	19559	19671	20880	20805	22147
28	Valine M+4	13.466	3394	3644	3546	4685	5353	3775	3392	3920	3344	3713	5098	5219
29	Valine M+5	13.496	1710	0	0	9704	8736	9454	553	823	608	1130	923	1411
30	Leucine (302,274)	0	0	0	0	0	0	0	888	0	0	0	0	0
31	Leucine M+1	0	0	0	617	627	615	0	0	0	0	164	0	0
32	Leucine M+2	13.978	625	454	604	0	449	605	525	740	1000	503	360	343
33	Leucine M+3	13.989	217	0	0	433	0	256	0	153	126	0	429	396
34	Leucine M+4	0	0	0	0	0	0	0	0	0	0	0	0	0
35	Leucine M+5	0	0	0	0	0	0	0	0	0	0	0	0	0
36	Leucine M+6	0	0	0	0	0	0	0	0	0	0	0	0	0
37	Isoleucine(302,274)	0	0	0	0	0	0	0	0	0	0	0	0	0
38	Isoleucine M+1	0	0	0	0	0	0	0	0	0	0	0	0	0
39	Isoleucine M+2	14.327	553	329	420	0	0	0	0	0	0	0	0	0
40	Isoleucine M+3	14.327	337	0	0	0	387	0	262	0	0	0	271	0
41	Isoleucine M+4	0	0	0	0	0	0	0	0	0	0	0	0	0
42	Isoleucine M+5	0	0	0	0	0	0	0	0	0	0	0	0	0
43	Isoleucine M+6	0	0	0	0	0	0	0	0	0	0	0	0	0
44	Proline (286,258)	14.655	796226	765408	844442	1419583	1786656	1315714	395132	484533	458907	716516	764203	849072
45	Proline M+1	14.655	228321	222047	245637	417806	523190	379653	163688	189275	172420	348169	362225	403537
46	Proline M+2	14.655	322253	304932	336216	663403	847029	604190	129010	145933	133767	242496	256588	283745
47	Proline M+3	14.655	127930	122036	135944	302267	396075	281135	211367	230930	211793	417050	442388	489840
48	Proline M+4	14.655	102853	101101	110235	301289	392049	272124	83100	90896	82076	146385	152771	170970
49	Proline M+5	14.655	52643	51024	58684	182105	247172	171689	508007	561933	523436	859651	889595	1009725
50	Succinic (289,331)	14.563	135509	125914	141795	240537	250547	258845	106419	130557	109550	191564	197070	165620
51	Succinic +1 (290,332)	14.563	42676	38754	44521	74138	74510	78659	42515	54094	40443	101048	109805	93646
52	Succinic +2 (291,333)	14.563	43135	37639	47274	118963	103066	117907	40007	54995	42217	112141	128661	110961
53	Succinic +3 (292,334)	14.563	19950	18470	23247	72321	60662	71430	12837	19375	13755	36987	41330	35908
54	Succinic +4 (293,335)	14.563	11155	10269	13447	54267	43875	54147	58470	85004	63429	167803	194607	166604
55	Fumaric (287,329)	14.871	56042	74900	85821	60979	50625	69740	43452	53697	43941	52315	58954	51991
56	Fumaric +1 (288,330)	14.871	17038	23574	26312	18031	15274	19885	21944	27207	23974	20679	22740	21297
57	Fumaric +2 (289,331)	14.871	22292	29016	32152	18490	17932	22626	28491	31680	32856	21585	21585	19187
58	Fumaric +3 (290,332)	14.871	14433	16171	19987	13488	11183	15843	19339	21481	21525	7991	8470	9703
59	Fumaric +4 (291,333)	14.871	6493	8601	9526	7100	6942	9366	49680	58000	58723	26722	24918	27033
60	Glycerol (377)	15.958	16572	19852	17207	21936	30898	29343	32487	34147	41048	37549	40938	42692
61	Glycerol m+1	15.947	5393	7340	5676	7385	11409	10883	10710	10748	13969	12339	13246	15096
62	Glycerol m+2	15.947	2742	3400	2963	3889	5597	5243	4876	5124	6919	5523	6161	7144
63	Glycerol m+3	0	6039	7185	8774	15264	21038	15299	1343	1392	1225	1492	1461	1727
64	Taurine (296, 338)	16.132	506173	535067	490385	409899	466576	335035	336837	394136	303399	242508	292255	340141
65	Taurine m+1	16.132	107283	137816	117441	99642	107931	66938	72609	83173	71289	55991	65031	81306
66	Taurine m+2	16.132	71817	69065	67033	56962	64279	44558	47330	53680	43365	33388	41352	46255
67	Oxaloacetic (332,374)	16.214	167121	181922	192902	155868	199509	155006	191853	190177	164741	152964	147890	147636
68	Oxaloacetic m+1 (333,375)	16.214	45759	48787	51010	39329	53395	40174	51386	50260	43935	39818	38502	39662
69	Oxaloacetic m+2 (334, 376)	16.214	17616	19690	21007	17326	22352	16017	21770	22392	20339	17614	17237	16365
70	Oxaloacetic m+3 (335, 377)	16.204	3444	3639	4280	3058	3776	3245	3805	3943	4017	3687	3157	3287
71	Oxaloacetic m+4 (336,378)	16.214	1336	1199	1334	0	0	0	1094	1141	818	773	511	814
72	Pyroglutamate (300,272)	16.553	6030030	5798871	5916541	6351832	8153030	6557370	401181	455518	394627	558942	587820	590859
73	Pyroglutamate M+1	16.553	1657173	1615643	1640513	1752913	2234978	1800913	323246	352176	313084	378040	399818	398849
74	Pyroglutamate M+2	16.553	1273580	1327228	1328897	1395135	1572683	1444830	322065	345448	310667	296692	312079	322015
75	Pyroglutamate M+3	16.553	418192	448771	446728	498795	511671	512084	610540	657575	615869	571762	608876	621148
76	Pyroglutamate M+4	16.553	300514	339214	331061	423328	404060	441054	360781	415468	406390	376838	400042	415157
77	Pyroglutamate M+5	16.553	141494	164025	157965	242426	235345	253776	4324929	5168077	5211305	5285928	5569149	5860428
78	Methionine (320,292)	16.706	323076	328566	352088	285214	401213	281855	336640	377702	346422	290436	284788	309238
79	Methionine M+1	16.706	88391	89185	94595	75025	103701	74908	87767	97207	87923	74814	74726	79807
80	Methionine M+2	16.706	47692	50023	50853	42825	57147	42103	49514	55147	51314	41342	42447	43668
81	Methionine M+3	16.706	10460	10240	11429	8922	12220	8589	9970	11171	10670	8645	8945	8797
82	Methionine M+4	16.706	6537	6170	6638	4113	4579	4354	3137	3247	3008	2530	2885	2570
83	Methionine m+5	16.706	2182	2794	2487	2196	2316	2322	2339	2088	2138	2375	2830	1782
84	Serine (390,362)	16.942	722126	738804	778186	932251	1188296	947589	1530488	1823147	1594366	1247075	1361790	1389711
85	Serine m+1 (391,363)	16.932	490672	512571	521778	428302	524276	421384	543377	653939	564600	435418	469945	487447
86	Serine m+2 (392,364)	16.932	339484	362083	364734	244953	294836	246216	254514	307464	268942	202135	222418	223494
87	Serine m+3 (393,365)	16.932	741269	792265	787597	421844	456863	407657	64907	77724	68375	49030	50892	54175
88	Threonine (404,417)	17.24	589203	713294	647946	840007	818623	881600	663701	807208	705424	689822	866423	849717
89	Threonine M+1	17.24	205031	255738	230346	299680	297304	314155	235467	289751	254426	250964	306834	303237
90	Threonine M+2	17.24	97831	116191	106831	138211	135955	144470	111105	132293	116378	113921	145256	140067
91	Threonine M+3	17.24	23211	27899	25893	33709	32929	33105	26276	31339	28882	27205	33534	32996
92	Threonine M+4	17.24	5174	6409	6616	7727	7323	8642	6102	8087	6421	7038	7823	8278
93	Phenylalanine (336,308)	17.865	676669	649747	709094	685018	981866	666632	622944	729790	680492	648702	670526	728229
94	Phenylalanine M+1	17.865	197466	190977	207244	199907	290599	196100	186485	214399	197755	192848	198816	216339
95	Phenylalanine M+2	17.865	73865	70448	77744	74769	107328	74143	67154	79563	74815	70370	73509	78819
96	Phenylalanine M+3	17.865	12641	10651	11907	12466	17970	11554	10881	12919	11061	12007	11378	12605
97	Phenylalanine M+4	17.865	2225	2776	2536	2275	2997	2222	2028	2419	1888	1997	2416	2492
98	Phenylalanine M+5	17.865	398	210	298	352	0	0	428	236	454	495	247	669
99	Phenylalanine M+6	0	0	0	0	0	0	0	0	0	0	0	0	0
100	Phenylalanine M+7	0	0	0	0	0	0	0	0	0	0	0	0	0
101	Phenylalanine M+8	17.855	1217	1482	0	2311	2658	0	1367	0	1308	1254	0	1664
102	Phenylalanine M+9	17.855	372	452	347	682	0	940	0	803	425	656	426	397
103	aketoglutarate oxime (346,258)	17.968	2768	4139	3095	4415	4954	4684	2442	3291	3121	3223	4274	3605
104	aketoglutarate oxime m+1(347,259)	17.927	376	172	1466	265	1599	1451	1517	1657	445	242	130	1572
105	aketoglutarate oxime m+2(348,260)	17.906	291	2492	1950	385	2182	1080	1530	1265	142	1763	579	980
106	aketoglutarate oxime m+3(349,261)	17.968	1462	1543	1055	1669	1266	1284	2279	234	1671	1553	1702	1422
107	aketoglutarate oxime m+4(350,262)	17.968	606	360	984	1044	350	852	946	2046	1655	1407	485	465
108	aketoglutarate oxime m+5(351,263)	17.968	849	167	576	772	681	345	450	958	1166	951	801	981
109	NAA (346,287)	17.968	3322	4340	389	4916	263	5335	3108	4117	4361	3792	4937	3896
110	NAA m+1	17.927	376	172	1626	265	1905	2103	1976	2769	445	396	136	1727
111	NAA m+2	17.968	2263	3300	2019	385	2650	2076	1673	1931	142	2263	579	1131
112	NAA m+3	17.968	1638	1784	1096	1999	1691	1566	2760	234	1814	1762	1702	1839
113	NAA m+4	17.968	675	475	1057	1210	379	852	1051	2425	1834	1557	1543	1283
114	NAA m+5	17.968	956	167	576	772	680	1071	913	958	1166	951	800	981
115	NAA m+6	17.968	348	102	611	254	334	3771	546	733	538	392	413	339
116	Malic (419,287)	18.07	435916	432787	462489	167876	159731	163916	138942	146062	130152	110339	117216	107535
117	Malic M+1 (420,288)	18.07	190474	188517	200464	72332	71539	70666	137209	142383	125658	82370	86301	80815
118	Malic m+2 (421, 289)	18.07	243695	246027	258965	110654	105087	107184	199816	208574	185646	95596	99985	94115
119	Malic m+3 (422,290)	18.07	170445	177880	181520	97638	95184	93929	152804	161687	148653	51866	53983	52247
120	Malic m+4 (423, 291)	18.07	92674	92882	98767	60795	60162	59948	334966	354599	332141	130480	138305	130527
121	Aspartic (418,390)	18.47	2940922	2927487	2892757	466676	454019	472494	898565	967190	864226	327267	343446	361763
122	Aspartic m+1 (419,391)	18.47	1350939	1347936	1328547	211185	206030	214292	907257	976708	876270	252080	261301	277215
123	Aspartic m+2 (420,392)	18.47	1690929	1721308	1693662	296609	287951	296180	1315487	1433773	1298778	297024	308594	336234
124	Aspartic m+3 (421,393)	18.47	1216578	1250718	1224836	252996	253562	257771	1054667	1162183	1060552	164698	172538	188688
125	Aspartic m+4 (422,394)	18.47	646466	673801	646834	158991	159209	158969	2230284	2451788	2300225	424035	442703	473184
126	PEP (453, 495)	19.229	391	371	1082	1258	1349	1377	917	1504	1182	2239	1122	1441
127	PEP m+1	0	0	0	308	521	481	668	335	706	310	1277	668	685
128	PEP m+2	0	0	175	166	449	442	757	226	0	159	676	804	503
129	PEP m+3	0	0	135	0	0	660	122	0	0	102	174	395	0
130	Hydroxyproline (416,388)	18.47	6147	6031	5909	1542	1754	1706	2422	1170	1111	1602	249	360
131	Hydroxyproline M+1	18.511	198	0	166	113	207	207	113	239	0	394	605	692
132	Hydroxyproline M+2	18.47	2944166	2927431	2896552	466676	457172	475230	901730	970470	868810	329056	343446	364167
133	Hydroxyproline M+3	18.47	1352441	1350075	1332037	212182	207081	215179	912646	982340	881500	254141	263747	278615
134	Hydroxyproline M+4	18.47	1699046	1721213	1693555	298243	290634	297744	1322568	1440348	1309993	298701	310098	336854
135	Hydroxyproline M+5	18.47	1221531	1256889	1224772	253165	253632	259564	1061687	1169255	1070631	164698	172538	188688
136	Cysteine (406,378)	18.911	56672	92291	69643	116647	114645	133817	61632	70267	108981	121971	98685	151990
137	Cysteine M+1	18.911	21932	34244	27983	42334	43604	49102	21302	25215	40398	41617	34468	52267
138	Cysteine M+2	18.911	11999	20344	15379	25311	26136	28219	12194	14524	22754	24799	20217	30573
139	Cysteine M+3	18.911	5107	7689	6941	9266	8436	9666	4629	7259	6865	7514	7321	10238
140	Glutamic (432,330)	19.506	9053559	12281103	9645274	9322803	9049286	9477070	1726816	2518921	1660703	3736433	3731606	3674794
141	Glutamic m+1 (433,331)	19.506	4064379	5494277	5502224	4163564	3999999	4177250	1996714	2895872	1945774	3372745	3399103	3335995
142	Glutamic m+2 (434,332)	19.506	8222375	8313070	8046244	7119216	6723633	7040544	2157049	3084521	2103391	2832719	2865378	2817403
143	Glutamic m+3 (435,333)	19.506	4409502	4461039	4329339	4182832	3995090	4179648	5579129	5740848	4069234	4991084	5045078	4962507
144	Glutamic m+4 (436,334)	19.506	3647721	3721338	3584113	4121676	3968731	4077166	2723405	2807470	2021760	2202074	2240321	2206701
145	Glutamic m+5 (437,335)	19.506	1949771	2038778	1927553	2732321	2652223	2707599	11809474	12260128	12132479	9330402	9385088	9224570
146	Ornithine (474,417)	19.321	235	0	0	156	391	236	0	377	0	218	0	0
147	Ornithine M+1	19.332	433	252	0	404	884	427	0	490	315	196	316	400
148	Ornithine M+2	0	0	0	0	0	0	0	0	0	0	0	0	0
149	Ornithine M+3	0	0	0	0	0	0	0	0	0	0	0	0	0
150	Ornithine M+4	0	0	0	0	0	0	0	0	0	0	0	0	0
151	Ornithine M+5	0	0	0	0	0	0	0	0	0	273	0	0	0
152	Asparagine (417,302)	19.762	129349	132904	131812	112485	130304	106295	55527	65724	52309	59198	70414	72483
153	Asparagine m+1 (418, 303)	19.762	53341	53383	54423	44260	52771	43731	31279	36927	30813	32758	38537	37761
154	Asparagine m+2 (419,304)	19.762	48902	50025	51182	42307	50719	41473	35801	42855	35920	31743	35530	35086
155	Asparagine m+3 (420,305)	19.762	26450	28784	28529	26867	31817	26175	25399	31180	27237	14217	16629	15066
156	Asparagine m+4 (421,306)	19.762	13958	13769	14031	15133	16037	15117	63695	77073	65565	41180	49111	48096
157	Glyceraldahyde-3P (484,457)	0	0	0	0	0	385	0	0	837	698	569	620	145
158	Glyceraldahyde-3P 485	0	0	0	0	0	306	0	0	603	252	0	164	0
159	Glyceraldahyde-3P (486)	0	0	0	0	0	146	0	0	0	0	0	0	0
160	Glyceraldahyde-3P 487	0	0	0	0	0	0	0	0	0	0	0	0	0
161	Homocysteine (420,392)	20.111	866	1616	1573	1570	1762	2096	236	264	124	1866	2298	2639
162	Homocysteine M+1	20.111	398	1964	775	1412	1066	1324	1052	1455	1779	1157	1378	1881
163	Homocysteine M+2	20.152	698	1307	799	1259	610	597	552	922	505	567	532	1021
164	Homocysteine M+3	20.121	210	159	393	521	458	301	250	172	263	157	163	207
165	Homocysteine M+4	20.039	286	463	155	155	183	296	146	508	162	257	519	214
166	DHAP #1 (484,452,383)	0	0	136	183	209	386	391	0	492	0	0	0	120
167	DHAP#1 485	20.214	2495	3143	2614	2684	2785	2433	10107	14271	13226	8444	10399	10202
168	DHAP#1 486	20.203	1057	1202	1189	1218	1285	1185	4059	4955	4839	3835	334	3635
169	DHAP#1 487	0	0	983	0	1243	0	0	1569	2382	2317	1266	2000	2357
170	DHAP#2 (484,526,309)	20.419	1790	1909	102	1754	1686	244	191	298	30573	142	64048	55531
171	DHAP#2 485	20.491	260	1614	366	1327	898	1352	12238	12523	12663	20883	24136	22464
172	DHAP#2 486	20.419	1266	301	3600	509	3272	183	7180	6973	7171	148	13145	11365
173	DHAP#2 487	20.491	311	30076	132	170	36541	248	1244	330	2138	2594	2489	144
174	Lysine (488,431)	20.388	212169	203918	228456	286813	383287	300080	193706	226294	201886	262198	286806	295595
175	Lysine M+1	20.388	89902	87999	92921	123529	163255	125762	80298	95247	83901	108775	121750	124156
176	Lysine M+2	20.388	40389	40212	41856	55213	74176	53858	35655	41975	37281	49455	53745	55039
177	Lysine M+3	20.388	10637	10592	11458	14123	19226	13966	9070	10899	9134	12162	14127	13532
178	Lysine M+4	20.388	2726	2701	3147	3897	4899	3786	2235	2596	1955	2510	2962	3111
179	Lysine M+5	20.398	853	436	728	856	1221	936	573	613	826	1054	489	809
180	Lysine M+6	20.398	143	0	0	0	314	250	0	0	0	0	0	0
181	Glutamine (431,329)	20.737	2459093	2677979	2634512	4443582	5433353	4486049	72183	80908	69760	134455	146606	145403
182	Glutamine +1 (432)	20.737	926285	1028484	1010643	1720207	2112877	1739547	50913	59547	48418	83403	93880	94942
183	Glutamine +2 (433)	20.737	490205	546326	524632	904411	1087707	902211	45741	50217	42196	61154	67172	69583
184	Glutamine +3 (434)	20.737	143178	160556	155332	267429	313292	268675	79929	91663	76763	100168	109331	109068
185	Glutamine +4 (435)	20.737	61489	71286	64118	125001	135862	120566	139151	61407	132805	24062	13707	4379
186	Glutamine +5 (436)	20.737	24472	28367	24329	60880	63808	59504	2575361	2895450	2770480	3966189	4451748	4189479
187	Histidine (440,482)	22.039	523210	528903	593081	601571	924038	617346	540973	668804	587751	575883	660734	688255
188	Histidine M+1	22.039	197636	195153	220475	222649	353432	232357	202225	249745	221983	214813	239905	252441
189	Histidine M+2	22.039	85781	85997	96615	100069	153323	102166	89647	112102	99944	96973	110437	113815
190	Histidine M+3	22.039	21449	20577	23940	23473	35920	23248	21716	27559	24181	22386	26527	26311
191	Histidine M+4	22.039	4687	4234	3958	4883	6768	4977	4896	5417	5758	4738	5980	5639
192	Histidine M+5	22.049	1118	782	916	681	1313	857	745	1399	989	454	923	1006
193	Histidine M+6	22.049	283	308	478	0	617	0	122	228	484	207	249	506
194	Citric (459,431)	22.275	88417	76238	83540	95294	109610	96938	83519	95319	95026	202147	227122	213593
195	Citric m+1 (460,432)	22.275	49568	43570	44585	49774	58674	53077	69142	77022	75215	151536	171706	167709
196	Citric m+2 (461,433)	22.275	187678	167139	162873	209750	227901	212158	90677	96203	98160	170224	188527	182686
197	Citric m+3 (462,434)	22.275	91788	82908	79275	114745	123353	112357	77936	84821	83875	118847	133171	134314
198	Citric m+4 (463,435)	22.275	97270	87396	84317	142023	152253	143178	135789	141576	149528	207536	232664	228793
199	Citric m+5 (464,436)	22.275	66871	62501	58252	121574	134231	125775	73144	81411	81187	114228	125395	125614
200	Citric m+6 (465, 437)	22.275	34365	31144	30132	72736	74316	72297	37953	40539	42756	52531	53874	55557
201	3-Pglycerate (585,383,627)	22.357	4072	4891	3628	1941	2212	2353	56157	67430	61745	50773	59411	53806
202	3P-Glycerate 586	22.357	2816	2649	2299	1327	1606	1414	26819	31031	29593	23641	27179	23522
203	3P-Glycerate 587	22.357	3121	4778	4092	1310	3591	1928	14442	18012	17141	12829	14618	13345
204	3P-glycerate 588	22.357	65711	78300	73670	62324	57796	77030	5341	6282	5914	3632	4655	4528
205	Glucose m+0 (608)	23.218	3475	6273	2182	10093	5234	8372	2434	3909	2776	3027	4883	5609
206	Glucose m+1	23.218	1960	3970	1307	3862	2833	4726	1421	1659	1974	1251	2730	3072
207	Glucose m+2	23.208	6845	8191	6100	4471	2965	5651	755	975	648	1282	950	1038
208	Glucose m+3	23.218	2858	3121	2302	2196	1807	2838	131	385	321	793	684	402
209	Glucose m+4	23.208	1079	1926	1253	1047	761	1484	0	0	235	0	132	206
210	Glucose m+5	23.229	592	786	452	410	441	570	0	0	0	0	0	0
211	Glucose m+6	23.198	1169	3249	1232	2871	2367	2529	0	126	0	131	174	238
212	Isocitric (459,431)	22.275	72423	62924	70125	78634	90730	78560	67575	76997	73744	164804	189408	173697
213	Isocitric m+1 (460,432)	22.275	40152	32940	36452	37764	46875	42652	53984	61570	55899	121423	138712	133337
214	Isocitric m+2 (461,433)	22.275	151807	134582	134846	170109	187186	172962	69519	79806	75907	135735	153736	146516
215	Isocitric m+3 (462,434)	22.275	74158	67089	64820	92271	100377	89814	59996	68042	64478	96309	109527	107290
216	Isocitric m+4 (463,435)	22.275	79193	69479	70556	113479	123527	116509	104010	115485	114021	161249	187208	178929
217	Isocitric m+5 (464,436)	22.275	51942	49831	45987	96309	108633	99085	56412	64989	59682	89420	103660	98216
218	Isocitric m+6 (465, 437)	22.275	25958	24893	24478	57169	60203	56044	28690	31267	32993	38517	43936	43244
219	Tyrosine (466,438)	22.408	745348	720160	771680	709249	990238	700134	698073	781573	710083	653416	696063	739189
220	Tyrosine M+1	22.408	308405	297548	321262	290034	408142	288681	285330	317666	294469	268560	286887	300661
221	Tyrosine M+2	22.408	138934	134386	144835	129363	183737	129115	129303	140149	136485	119279	128432	134044
222	Tyrosine M+3	22.408	37025	35163	36860	33155	49265	33937	33260	38357	34551	30866	34923	35479
223	Tyrsoine M+4	22.408	8534	8575	8999	7131	11354	7330	8012	10900	9104	9128	8105	9482
224	Tyrosine M+5	22.408	2395	2546	2123	3310	3283	3261	2186	2885	1774	2384	2362	1123
225	Tyrosine M+6	22.378	6404	9812	6241	8170	10642	15775	9607	14791	12233	14673	10667	10449
226	Tyrosine M+7	22.419	303	2871	1591	664	919	979	4782	5842	6012	302	4710	6068
227	Tyrosine M+8	22.378	1444	295	538	790	2731	2952	1949	1839	838	3826	2420	2069
228	Tyrosine M+9	22.398	602	465	140	341	1015	893	769	702	2045	262	1411	1593
229	Tryptophan (375,302)	22.726	95451	93177	103138	102003	175877	102708	95902	109741	105696	104114	105438	117479
230	Tryptophan M+1	22.726	30918	29899	33717	32613	55612	35163	30359	34020	35139	35242	34217	39288
231	Tryptophan M+2	22.716	11769	13298	13219	14469	23021	16387	13494	15569	15811	16041	18130	17262
232	Tryptophan M+3	22.726	5006	6130	5604	4184	5949	4266	3565	3382	2868	3412	3383	4475
233	Tryptophan M+4	22.736	1694	1760	1013	1128	2847	1197	794	716	655	687	1668	1233
234	Tryptophan M+5	22.736	428	767	165	381	912	926	243	170	782	427	751	725
235	Tryptophan M+6	22.685	293	563	472	959	1526	681	2857	3084	1585	3073	4294	4238
236	Tryptophan M+7	22.706	155	335	0	0	454	0	1269	1577	0	498	0	0
237	Tryptophan M+8	22.736	13663	10161	11769	4480	14476	9750	8186	7009	2895	6842	2894	3594
238	Trypophan M+9	22.736	6825	4334	4356	1037	4336	3216	4735	6459	2575	3418	5288	5542
239	Tryptophan M+10	22.736	3183	666	1767	1685	2570	696	1112	799	911	2057	1130	825
240	Tryptophan M+11	22.716	980	761	687	501	1271	162	1883	1171	1491	762	874	714
241	2-hydroxyglutaric (433,245)	0	0	0	0	0	0	0	0	0	0	0	0	0
242	Cis-aconitic (459,327)	20.726	589	1843	868	1431	495	811	908	730	2245	1838	1630	3946
243	Cis-aconitic +1	20.726	633	498	598	1206	305	108	7382	8643	7577	9930	12602	10748
244	Cis-aconitic +2	20.716	391	13806	391	484	914	1053	3602	3798	3717	55522	263	732
245	Cis-aconitic +3	20.675	516	9284	1088	613	1151	759	1658	2368	1767	634	803	450
246	Cis-aconitic +4	20.696	186	387	637	564	686	753	190	869	575	441	536	541
247	Cis-Aconitic +5	20.737	175	341	164	467	324	264	276	190	306	416	586	521
248	Cis-aconitic +6	20.737	361	252	351	363	158	282	407	197	215	3390	401	324
249	Cystine (639,537)	26.131	491	311	776	1212	758	2072	1393	5055	2670	1933	4357	2015
250	Cystine M+1	26.121	369	428	148	208	175	275	229	233	281	324	127	420
251	Cystine M+2	26.244	269	124	245	200	216	341	324	2583	323	2058	3400	311
252	Cystine M+3	26.264	378	1125	448	297	526	581	1136	562	446	784	1974	2035
253	Cystine M+4	26.316	1773	242	1893	135	249	457	137	199	190	3337	209	2992
254	Cystine M+5	26.305	663	978	815	1305	1491	1324	966	132	934	147	124	1408
255	P-5P	0	0	0	0	0	0	0	0	0	0	0	0	0
256	P-5P m+1	0	0	0	0	0	0	0	206	440	187	130	643	370
257	P-5P m+2	0	0	0	0	0	0	0	0	162	0	0	196	0
258	P-5P m+3	0	0	0	0	0	0	0	0	162	0	0	196	0
259	P-5P m+4	0	0	0	0	0	0	0	0	0	0	0	0	0
260	P-5P m+5	0	0	0	0	0	0	0	0	0	0	0	0	0
261	Homocystine (362_	27.864	2295	2472	269	2797	1940	191	129	2602	410	244	179	2466
