# Supplementary material for: New insights in the targets of action of dimethyl fumarate in endothelial cells: effects on energetic metabolism and serine synthesis in vitro and in vivo
Source: Commun Biol. 2023 Oct 25;6:1084. doi: 10.1038/s42003-023-05443-4 (PMC10600195; doi:10.1038/s42003-023-05443-4)
Supplement: Supplementary file 6 — Supplementary Data 3 [file 42003_2023_5443_MOESM6_ESM.xlsx]

## Sheet: Legend
Samples	Description
C+1	HMEC incubated with 10 mM [U-13C]-glucose, 4 mM glutamine, 0,4 mM serine and 0,4 mM glycine and treated with DMSO for 24 h.
C+2	HMEC incubated with 10 mM [U-13C]-glucose, 4 mM glutamine, 0,4 mM serine and 0,4 mM glycine and treated with DMSO for 24 h.
C+3	HMEC incubated with 10 mM [U-13C]-glucose, 4 mM glutamine, 0,4 mM serine and 0,4 mM glycine and treated with DMSO for 24 h.
C-1	HMEC incubated with 10 mM [U-13C]-glucose and 4 mM glutamine, in the abscence of serine and glycine, and treated with DMSO for 24 h.
C-2	HMEC incubated with 10 mM [U-13C]-glucose and 4 mM glutamine, in the abscence of serine and glycine, and treated with DMSO for 24 h.
C-3	HMEC incubated with 10 mM [U-13C]-glucose and 4 mM glutamine, in the abscence of serine and glycine, and treated with DMSO for 24 h.
DMF+1	HMEC incubated with 10 mM glucose, 4 mM [U-13C]-glutamine, 0,4 mM serine and 0,4 mM glycine and treated with 100 uM DMF for 24 h.
DMF+2	HMEC incubated with 10 mM glucose, 4 mM [U-13C]-glutamine, 0,4 mM serine and 0,4 mM glycine and treated with 100 uM DMF for 24 h.
DMF+3	HMEC incubated with 10 mM glucose, 4 mM [U-13C]-glutamine, 0,4 mM serine and 0,4 mM glycine and treated with 100 uM DMF for 24 h.
DMF-1	HMEC incubated with 10 mM glucose and 4 mM [U-13C]-glutamine, in the abscence of serine and glycine, and treated with 100 uM DMF for 24 h.
DMF-2	HMEC incubated with 10 mM glucose and 4 mM [U-13C]-glutamine, in the abscence of serine and glycine, and treated with 100 uM DMF for 24 h.
DMF-3	HMEC incubated with 10 mM glucose and 4 mM [U-13C]-glutamine, in the abscence of serine and glycine, and treated with 100 uM DMF for 24 h.
RT (min)	Retention time (minutes)
	Data are expressed as peak area

## Sheet: Raw
Compound Name	RT (min)	C+1	C+2	C+3	C-1	C-2	C-3	DMF+1	DMF+2	DMF+3	DMF-1	DMF-2	DMF-3
Myristic-D27 ISTD	18.153	158	314	153	170	474	338	158	396	658	416	532	103
Tricarballylic (461,503)	0	0	0	0	0	0	0	0	0	0	0	0	0
Pyruvic (174,115)	8.595	36380	46780	41151	43564	38598	31714	26132	26341	23730	23575	24669	34357
Pyruvic +1 (175,116)	8.595	6531	7856	7709	7523	6378	5458	4199	4336	3487	3577	3861	4382
Pyruvic +2 (176,117)	8.595	11354	16268	14009	12208	9812	7768	4863	4777	4008	3656	3567	5623
Pyruvic +3 (177,118)	8.595	183647	258836	227811	189985	143428	118217	67990	68246	49061	57927	37936	78656
Lactic (261,233)	11.497	518040	609308	579406	593161	733553	600430	497984	439310	517865	552206	459914	435732
Lactic +1 (262,234)	11.497	182360	211824	209271	237929	241259	204811	167761	150861	168175	179768	146743	149559
Lactic +2 (263,235)	11.497	530590	517624	528055	536877	482776	531155	453578	420965	470959	479315	378606	528382
Lactic +3 (264,236)	11.497	7918316	7714439	7896911	7799500	6952876	7691993	7103862	6935082	7642485	7660060	6333628	8400486
Alanine (260,232)	12.04	634425	723525	690063	773885	751650	794344	462462	474719	385879	507035	486924	614300
Alanine m+1 (261,233)	12.04	170837	195234	181634	213195	209878	223613	117996	115219	96520	126699	118251	151611
Alanine m+2 (262,234)	12.04	178832	194151	195111	239346	231608	255809	100104	92317	75895	111788	95407	120284
Alanine m+3 (263,235)	12.04	2281861	2483307	2438303	3152056	2965277	3320973	1052847	952158	777110	1283577	993197	1243927
Glycine (246,218)	12.307	1956993	2070298	2146522	213777	463198	282510	2880954	3096030	2647109	64864	48397	74319
Glycine m+1 (247,219)	12.307	442960	472956	487976	55985	112884	73841	650402	695614	599975	16479	12326	19807
Glycine m+2 (248,220)	12.307	508449	528815	521094	204219	288274	258530	513395	491374	412906	18197	12842	17175
Sacrosine(260,232)	0	0	0	0	0	0	0	0	0	0	0	0	0
Sarcosine M+1	12.102	460	251	0	255	344	0	0	0	0	0	0	0
Sarcosine M+2	0	0	0	0	0	0	0	0	0	0	0	0	0
Sacrosine M+3	0	0	0	0	0	0	0	0	0	0	0	0	0
Urea (231, 273)	13.333	1376391	1927189	1764169	1790843	1229158	1310412	1584765	1618528	1225867	1269208	929191	1726064
Urea m+1	13.333	291656	404219	367097	376836	258575	272332	331550	339710	257169	264825	196973	364337
Valine (288)	13.394	184655	222239	207974	297295	207542	236814	303975	322984	259032	301974	233679	406992
Valine M+1	13.394	48123	55741	53042	75339	54326	59485	80245	81724	65948	79334	61314	103738
Valine M+2	13.394	18670	23001	21352	31502	21170	24007	31393	32920	26439	30478	23853	40964
Valine M+3	13.394	3337	4193	4368	5315	3902	4510	6410	6721	4862	5902	4153	6991
Valine M+4	13.394	699	946	885	1136	1149	1152	1888	1846	1138	1474	854	2109
Valine M+5	0	0	0	0	0	0	0	0	0	0	0	0	0
Leucine (302,274)	13.856	811211	935862	923691	1079382	762944	848976	985491	998040	805823	941233	711924	1247127
Leucine M+1	13.856	217837	255576	250893	290314	204943	228795	264340	269349	217491	253141	193039	338075
Leucine M+2	13.856	84559	97945	97673	112607	78951	88954	104584	105171	86742	98454	75025	132010
Leucine M+3	13.856	15469	18040	17970	20445	14311	15753	19243	19401	15376	17711	14776	23435
Leucine M+4	13.856	3424	4106	3921	4143	2927	3397	8780	9218	9024	6570	6590	8113
Leucine M+5	13.856	652	582	685	766	660	723	1765	1870	2002	1304	1518	1684
Leucine M+6	0	0	0	0	0	0	0	690	806	775	589	499	545
Isoleucine(302,274)	14.204	1215716	1403535	1374273	1518423	1119555	1248801	1336413	1347197	1100981	1254060	959242	1630743
Isoleucine M+1	14.204	322832	369967	365457	406236	297755	331082	355490	358797	289824	331358	255036	436453
Isoleucine M+2	14.204	126462	146496	142712	156671	116158	128540	141124	141819	113347	133447	102467	168377
Isoleucine M+3	14.204	22437	25093	24964	27991	20851	23112	24479	25023	20248	24132	18362	29889
Isoleucine M+4	14.194	5798	6189	6366	6183	5085	5852	14613	17798	15707	11968	10797	12814
Isoleucine M+5	14.184	967	1197	1034	919	1090	1024	3287	3472	3582	2641	2402	2502
Isoleucine M+6	14.184	241	264	298	245	211	0	1079	1354	1282	779	732	826
Proline (286,258)	14.584	715607	910531	837479	1200821	1016720	1145067	999375	880546	679052	1406412	1047221	1375457
Proline M+1	14.584	190586	247113	223309	321850	268709	309739	267570	235785	181921	377990	276444	363615
Proline M+2	14.584	222181	274960	258885	349409	303266	342062	329885	258262	203977	407669	284506	360415
Proline M+3	14.584	85496	102716	97861	120000	105515	119006	119833	93810	72185	136315	94363	117503
Proline M+4	14.584	76940	89135	88205	90358	78526	89575	103564	79109	62382	104482	72936	93807
Proline M+5	14.584	47534	58493	56911	49097	37239	42307	56016	46227	37963	46526	37613	57854
Succinic (289,331)	14.502	160682	213438	185212	155692	121167	158194	461184	441512	418378	298407	267569	324586
Succinic +1 (290,332)	14.502	42412	57242	50814	39835	32342	40774	123371	116730	113354	76313	69645	83002
Succinic +2 (291,333)	14.502	45957	61076	58042	30361	28898	31188	186540	175539	174510	105126	93520	101917
Succinic +3 (292,334)	14.502	26096	32363	32932	11662	11872	13564	99269	94920	95360	48146	43428	48191
Succinic +4 (293,335)	14.502	15466	19914	20609	5753	6137	5981	57666	56501	58787	25396	25035	27471
Fumaric (287,329)	14.809	58079	64468	70017	61850	80134	80257	51732	48872	54919	37090	45058	51910
Fumaric +1 (288,330)	14.809	17352	16996	20896	17822	22882	21659	14329	13724	14665	10842	11853	14161
Fumaric +2 (289,331)	14.809	21659	23340	26343	18196	24043	23241	14279	14205	15318	10152	12580	10040
Fumaric +3 (290,332)	14.809	13470	12709	16016	8583	10071	10638	6218	6381	7132	4536	6257	5055
Fumaric +4 (291,333)	14.809	7055	5847	8145	3767	4053	4812	3428	3248	3741	1784	2395	2362
Glycerol (377)	15.784	10135	12969	13790	13359	16050	18000	28088	27530	25196	21673	20937	23654
Glycerol m+1	15.773	3655	4618	4611	4724	5211	6151	9488	9615	9146	7734	7239	8142
Glycerol m+2	15.773	1830	2226	2297	2278	3019	3179	4852	4879	4891	3984	3916	4671
Glycerol m+3	15.773	3934	4992	5107	4011	6375	7305	11623	11414	13543	11038	13708	13280
Taurine (296, 338)	16.163	22988	44534	0	44001	36647	24747	102831	91308	90991	69835	73063	45665
Taurine m+1	16.142	3542	0	0	0	6300	6758	20906	18859	19323	17275	12777	9616
Taurine m+2	16.153	2719	0	0	0	3666	2744	12294	12816	10958	9050	9898	7863
Oxaloacetic (332,374)	16.204	1649	26671	1762	1719	1704	1635	1352	508	28902	28148	2193	40243
Oxaloacetic m+1 (333,375)	16.153	5865	765	6458	9662	277	231	281	471	719	304	6493	10685
Oxaloacetic m+2 (334, 376)	16.194	189	116	2729	3935	2526	279	163	4135	3465	3336	379	303
Oxaloacetic m+3 (335, 377)	16.204	11285	9820	9419	11973	11917	11038	9999	10223	10806	12004	9338	13439
Oxaloacetic m+4 (336,378)	16.204	3710	2082	3837	4349	3488	3890	4019	3728	5567	4674	5467	5331
Pyroglutamate (300,272)	16.491	7365768	8243027	8293317	8251402	7124490	7409128	8304434	8695798	7674429	8184798	7750600	9986087
Pyroglutamate M+1	16.491	2005338	2250863	2287129	2254118	1946734	2026787	2275923	2394644	2105736	2238700	2118644	2753719
Pyroglutamate M+2	16.491	1468842	1546915	1607059	1485256	1480777	1532790	1580252	1654985	1598247	1641807	1650181	1937696
Pyroglutamate M+3	16.491	483738	474184	518409	406230	452567	468014	469064	479985	493576	467015	485426	546114
Pyroglutamate M+4	16.491	436413	403303	433310	295693	371509	384605	373986	378351	429855	367512	422825	428780
Pyroglutamate M+5	16.491	219219	189478	222209	110821	142055	146629	157985	167007	194753	140889	174660	179662
Methionine (320,292)	16.635	132128	149024	147624	183508	135327	151591	167525	170668	137818	156812	126403	213157
Methionine M+1	16.635	36252	41622	40860	52256	39801	42980	43385	46000	36767	43014	33695	57261
Methionine M+2	16.635	20094	23359	22252	27933	20924	22845	24783	25243	20520	23642	18865	32037
Methionine M+3	16.635	4436	5307	5196	6382	4654	5383	5283	5787	4820	5284	4438	7458
Methionine M+4	16.635	6252	6505	7107	6896	4828	5770	3693	3838	3195	3236	2330	4031
Methionine m+5	16.635	2040	1345	2161	2241	1805	1443	1698	868	2048	1390	1156	1520
Serine (390,362)	16.871	281472	351009	306128	54067	56772	60905	588472	770706	625169	62585	49085	63193
Serine m+1 (391,363)	16.871	132204	161919	142159	23547	26436	25435	242244	302603	245667	22590	17752	23432
Serine m+2 (392,364)	16.871	75445	90154	80866	16961	18961	17167	127201	155297	126514	12184	9936	12766
Serine m+3 (393,365)	16.871	109644	131254	112621	95467	111060	90948	125590	148044	118758	30554	27080	37013
Threonine (404,417)	17.168	155905	164887	168709	255074	258406	288459	260710	314784	253665	338025	342524	449784
Threonine M+1	17.168	55564	58833	60794	91830	94215	102187	91835	112453	90081	117639	120661	158211
Threonine M+2	17.168	26250	27606	28278	43112	41998	47289	44048	51913	42043	55363	57296	74780
Threonine M+3	17.168	5954	6420	6617	10092	9488	11283	10500	12785	9920	13219	13568	17220
Threonine M+4	17.158	1421	1567	1510	2495	2013	2737	2210	2857	2262	2956	3154	3870
Phenylalanine (336,308)	17.794	101031	120639	118539	167608	119792	136640	166962	177463	146921	170017	135404	237547
Phenylalanine M+1	17.794	29095	34951	35536	49438	35624	39685	49710	53425	43617	48868	40923	69189
Phenylalanine M+2	17.794	11420	13014	12788	18175	13330	15057	19513	19589	15821	18902	14626	25354
Phenylalanine M+3	17.794	1821	2222	2287	3088	2318	2572	3270	3201	2969	3221	2500	4285
Phenylalanine M+4	17.794	261	552	551	892	448	615	592	475	927	640	528	1565
Phenylalanine M+5	0	0	0	138	194	0	0	0	418	108	208	315	0
Phenylalanine M+6	0	0	0	148	0	0	0	0	0	0	0	0	0
Phenylalanine M+7	0	0	0	0	142	0	0	0	0	0	0	0	0
Phenylalanine M+8	0	0	0	0	0	0	0	0	0	0	0	0	0
Phenylalanine M+9	0	0	0	0	0	0	0	0	0	0	0	0	0
aketoglutarate oxime (346,258)	17.917	2729	1731	3069	1602	2445	3033	5066	3719	4690	2726	2440	2765
aketoglutarate oxime m+1(347,259)	17.927	1341	916	836	572	1054	628	1740	1265	1813	833	877	869
aketoglutarate oxime m+2(348,260)	17.917	1630	1350	1418	929	734	1637	1224	872	1264	391	1298	1440
aketoglutarate oxime m+3(349,261)	17.917	1354	2135	1347	1745	2127	2594	2287	2611	3183	2621	3637	3156
aketoglutarate oxime m+4(350,262)	17.917	740	874	795	800	850	613	998	1085	1063	700	1064	1342
aketoglutarate oxime m+5(351,263)	17.927	322	269	690	477	530	671	883	728	661	589	951	1007
NAA (346,287)	18.009	1589	1845	1379	2178	1580	1410	906	805	431	868	251	949
NAA m+1	18.009	6807	8039	7509	4964	6111	5667	3474	4059	3809	2505	2890	3434
NAA m+2	18.009	5785	7035	6524	4073	4747	4318	2657	2856	2505	2085	2561	2852
NAA m+3	17.999	26864	33756	28904	17402	21076	18203	11327	15098	12611	8439	10325	12603
NAA m+4	17.999	19057	21896	20015	10101	12437	10222	7653	8762	8197	5509	6034	6984
NAA m+5	17.999	7296	8995	7752	4308	5300	4771	3078	3929	3689	2594	2567	3119
NAA m+6	17.999	3040	3423	3065	1532	1970	1816	1284	1362	1430	973	1391	1278
Malic (419,287)	18.009	347414	435774	368556	256802	291086	247474	151209	196151	164805	120116	137556	169167
Malic M+1 (420,288)	17.999	144698	184810	154561	102652	120756	99786	61122	74402	63076	47490	53619	64120
Malic m+2 (421, 289)	17.999	213280	258667	228241	128422	151932	131071	79749	94093	90223	59291	70502	80543
Malic m+3 (422,290)	17.999	166836	197694	175814	79979	97936	83517	59842	64806	65300	41068	47753	56711
Malic m+4 (423, 291)	17.999	98855	113526	106772	39928	47112	41654	32898	36844	37416	20830	26211	29639
Aspartic (418,390)	18.399	1909720	2064958	1949784	2019207	1834390	1787945	1253308	1341929	1140751	1125161	1020222	1525032
Aspartic m+1 (419,391)	18.399	780303	842010	791562	791429	739900	713862	468260	503744	428585	419976	384465	569250
Aspartic m+2 (420,392)	18.399	876962	916495	864233	704827	716005	693143	333872	372919	327958	295805	292970	406120
Aspartic m+3 (421,393)	18.399	613322	609052	590838	357812	396659	384058	158983	190774	173024	144065	159364	197685
Aspartic m+4 (422,394)	18.399	351686	339126	338856	164305	190947	182291	74865	91294	85831	61327	71894	89430
PEP (453, 495)	19.188	406	543	0	0	0	0	0	0	0	0	0	0
PEP m+1	0	0	0	0	167	0	0	287	0	261	282	396	397
PEP m+2	0	0	0	0	0	0	0	145	0	0	0	0	0
PEP m+3	0	0	0	0	0	0	0	0	0	0	0	0	144
Hydroxyproline (416,388)	18.665	32493	42537	40272	48499	49473	58587	35847	40494	30306	49025	50484	77794
Hydroxyproline M+1	18.665	13220	15937	14198	17998	18928	22821	12329	14658	12476	20025	18877	28132
Hydroxyproline M+2	18.665	5359	8830	7886	9163	9254	10440	6697	7482	5438	9336	8549	12790
Hydroxyproline M+3	18.665	1548	2381	2345	3137	2602	3253	2403	2349	1958	2884	2479	3725
Hydroxyproline M+4	18.696	1985	900	299	893	1131	1279	908	991	140	1024	954	1461
Hydroxyproline M+5	18.717	922	493	737	262	1234	297	299	1082	140	228	214	312
Cysteine (406,378)	18.84	256841	241454	317515	586	167458	253690	222492	282918	198544	356159	468164	500640
Cysteine M+1	18.84	93061	87850	113742	117339	60398	89442	82038	100989	72772	127349	165911	178148
Cysteine M+2	18.84	55067	49446	64969	68060	35197	51486	47079	58529	40704	75692	96445	102634
Cysteine M+3	18.84	15371	13719	17775	18206	10101	15751	13888	16708	12558	20832	26284	28502
Glutamic (432,330)	19.424	4946732	5246512	4791191	5613819	5345624	5177649	6049222	5577634	6156269	5437518	5490543	6066169
Glutamic m+1 (433,331)	19.424	2068885	2451198	1980672	2325634	2240204	2169302	2481296	2288784	2514395	2224155	2248368	2471241
Glutamic m+2 (434,332)	19.424	2912206	3325081	3215525	2865953	3023758	3045826	3229945	2876262	3216816	2817464	2810659	2834033
Glutamic m+3 (435,333)	19.424	1583827	1755704	1742410	1366138	1486686	1525288	1595458	1388154	1570033	1304912	1291438	1283125
Glutamic m+4 (436,334)	19.424	1499102	1607182	1640508	1060684	1200602	1235130	1371831	1186097	1364908	1198418	1044345	1023724
Glutamic m+5 (437,335)	19.424	920118	946667	991163	574620	575070	602793	730244	656259	757222	577275	539492	605033
Ornithine (474,417)	19.506	70645	0	0	107856	60396	70522	71088	83792	63479	83658	84927	110090
Ornithine M+1	19.506	28158	0	0	45247	25907	28911	28793	33872	28719	36156	35352	44729
Ornithine M+2	19.506	10387	0	0	20609	16196	19896	23456	18236	16712	0	0	18849
Ornithine M+3	0	0	5279	0	8661	7386	10132	0	8282	0	0	0	7138
Ornithine M+4	0	0	0	0	5371	0	0	0	0	0	0	0	0
Ornithine M+5	0	0	0	0	0	0	0	0	0	0	0	0	0
Asparagine (417,302)	19.691	485608	652056	575631	776631	600992	606198	531987	594382	423576	608876	589327	980680
Asparagine m+1 (418, 303)	19.691	177046	238764	207953	287375	220926	222387	193506	213724	152169	221990	214485	353113
Asparagine m+2 (419,304)	19.691	94036	125248	113919	151914	118259	117112	100047	115048	79867	117267	115790	184243
Asparagine m+3 (420,305)	19.691	31463	40350	38425	47572	37119	37807	31031	35527	26298	37425	37604	57521
Asparagine m+4 (421,306)	19.691	11529	14243	14354	15525	12513	11915	10882	12686	9071	12260	13341	19541
Glyceraldahyde-3P (484,457)	0	0	0	0	0	0	0	0	0	0	0	0	0
Glyceraldahyde-3P 485	0	0	0	162	431	207	564	520	316	554	370	583	1031
Glyceraldahyde-3P (486)	0	0	0	0	0	141	249	298	0	517	143	288	589
Glyceraldahyde-3P 487	0	0	0	0	0	0	0	0	0	0	0	0	180
Homocysteine (420,392)	20.122	1348	1662	1322	529	1111	1491	3177	2866	3043	3308	436	3154
Homocysteine M+1	20.091	209	577	480	452	491	813	1256	916	1484	2063	2340	1522
Homocysteine M+2	20.132	201	327	540	370	319	494	1334	610	869	639	682	665
Homocysteine M+3	19.968	372	113	218	306	150	144	388	181	661	137	201	442
Homocysteine M+4	19.978	432	314	365	147	185	150	199	371	111	158	178	332
DHAP #1 (484,452,383)	20.214	478	762	541	965	1282	1095	752	1277	1677	853	1746	1454
DHAP#1 485	20.142	3625	4395	4120	4925	2686	4284	238	150	362	4040	4353	6075
DHAP#1 486	0	0	133	0	0	970	429	1236	1952	2681	2013	1758	2303
DHAP#1 487	20.193	11278	10312	9564	12107	19911	17896	24803	36729	46473	38338	68479	47995
DHAP#2 (484,526,309)	20.48	5810	5826	7832	7622	9051	8810	15255	10765	12019	13068	15742	12810
DHAP#2 485	20.48	3624	3430	4449	3781	4804	4141	7640	5478	6720	6427	7578	6570
DHAP#2 486	20.48	1303	1475	2109	1386	1675	1566	2988	2130	2386	2142	2720	2314
DHAP#2 487	20.491	500	533	615	519	616	568	1085	858	884	765	1081	989
Lysine (488,431)	20.316	40163	50075	49122	67466	47049	52286	72194	79703	66299	67022	67452	105929
Lysine M+1	20.316	16407	20271	21842	28333	20243	21936	30125	34676	27228	29121	26595	44323
Lysine M+2	20.316	7300	10781	9950	13411	9469	10187	14467	14690	12412	12138	12173	19434
Lysine M+3	20.316	2422	2922	3184	4021	2779	3134	3415	3862	3589	3750	3302	5966
Lysine M+4	20.327	685	875	974	1029	916	689	1251	1331	898	1031	1030	1497
Lysine M+5	0	0	228	297	162	0	0	183	180	0	191	285	399
Lysine M+6	0	0	0	0	0	0	0	0	0	0	0	0	0
Glutamine (431,329)	20.675	2761974	3451215	3178909	4044774	2505529	2207255	3725004	3162280	2544820	3467042	3021784	4562745
Glutamine +1 (432)	20.675	1054609	1308400	1213016	1558738	952146	833859	1414109	1199267	963316	1323689	1138431	1740393
Glutamine +2 (433)	20.675	532165	649388	605728	758262	474084	418671	698090	583203	466522	631809	544137	828626
Glutamine +3 (434)	20.675	148462	178040	167286	197806	127226	113739	186777	149981	122617	157738	138401	210075
Glutamine +4 (435)	20.675	57839	65744	62608	65374	44132	41301	60977	46357	39078	46461	39263	60072
Glutamine +5 (436)	20.675	21893	24272	23968	18023	14675	12449	20308	13431	13150	11676	10220	14594
Histidine (440,482)	21.978	180793	240122	237236	306006	213189	241758	277868	287363	222770	261439	206196	390819
Histidine M+1	21.978	69959	95246	92731	118450	81158	93755	108366	112204	87536	100549	78089	149683
Histidine M+2	21.978	30394	39095	38106	48924	34297	41628	43617	46735	35671	43140	30984	62557
Histidine M+3	21.978	5726	8516	8206	10371	7236	8758	9057	10570	7582	9676	7181	12946
Histidine M+4	21.968	1635	2067	1638	2594	1935	1788	2631	2483	1623	2387	1165	2936
Histidine M+5	21.968	245	594	637	872	792	438	478	0	1016	934	339	977
Histidine M+6	0	0	221	244	185	0	562	236	308	201	142	0	0
Citric (459,431)	22.203	83678	103981	101949	77974	74364	105832	131779	150206	134239	117956	124225	146981
Citric m+1 (460,432)	22.203	44177	53770	54541	38411	38337	54987	72595	92779	86024	67612	77974	90588
Citric m+2 (461,433)	22.203	265642	290486	278322	181742	193039	247426	446863	670833	671256	460618	678431	754574
Citric m+3 (462,434)	22.203	129629	141418	133193	82476	87855	113370	207150	301651	305208	203619	290799	324951
Citric m+4 (463,435)	22.203	170689	183478	176144	93405	102635	134924	270501	392415	405986	249470	375571	413237
Citric m+5 (464,436)	22.203	132896	136709	136974	59748	65187	88750	203350	293852	308537	186728	275418	310566
Citric m+6 (465, 437)	22.203	75557	76640	78668	30018	33685	42520	105927	158502	167923	88819	136250	159418
3-Pglycerate (585,383,627)	22.296	2260	2788	2434	3304	4609	3320	1871	1782	1457	1513	1665	1649
3P-Glycerate 586	22.296	1506	2084	1613	2111	2250	1993	1034	1237	1159	968	1129	1418
3P-Glycerate 587	22.296	4149	5515	5153	4369	4527	2634	3317	4081	1580	2503	749	4013
3P-glycerate 588	22.296	78739	102634	87699	61549	60904	58657	62554	72820	64501	56150	66381	78176
Glucose m+0 (608)	23.27	269	290	434	564	460	314	1132	702	403	883	552	818
Glucose m+1	23.147	1101	170	195	666	0	206	998	522	345	600	1913	507
Glucose m+2	23.208	149	153	3233	262	2736	2635	394	3873	346	162	4429	497
Glucose m+3	23.147	1266	1042	1077	1069	1073	1084	151	1575	1602	1352	1935	154
Glucose m+4	23.147	650	532	525	361	434	414	441	917	622	553	755	1042
Glucose m+5	23.126	389	240	445	180	183	0	337	425	358	468	488	213
Glucose m+6	23.229	3079	3446	3321	3554	1593	1978	4722	4610	3475	2991	2168	5934
Isocitric (459,431)	22.203	70198	86243	82982	65068	61317	88389	107391	121415	109965	96744	99086	116565
Isocitric m+1 (460,432)	22.203	36487	45647	43749	31704	31727	45213	57883	75572	68426	54956	62166	72010
Isocitric m+2 (461,433)	22.203	217013	241017	225989	149082	157566	203603	363288	539825	545682	376142	540898	594292
Isocitric m+3 (462,434)	22.203	106607	118282	106332	67426	71903	93442	168261	246336	247609	165180	234088	257330
Isocitric m+4 (463,435)	22.203	140329	153090	141672	77027	84823	111218	221155	318709	329314	202961	299258	328137
Isocitric m+5 (464,436)	22.203	109930	114094	110831	48127	53392	71376	165003	237371	252036	150495	220321	246720
Isocitric m+6 (465, 437)	22.203	61881	64162	62794	23780	28747	34751	84476	127066	135766	71333	106940	125846
Tyrosine (466,438)	22.347	145188	163620	164439	211569	153811	178533	189906	198517	162273	187690	151915	246230
Tyrosine M+1	22.347	59781	66818	67740	85908	62749	72373	79429	80918	65250	77633	61761	101395
Tyrosine M+2	22.347	26990	30042	29257	38128	28367	33193	36146	36069	29625	34818	28023	44686
Tyrosine M+3	22.347	7472	8925	8798	9886	7919	8631	9245	9820	8175	9261	7154	13476
Tyrsoine M+4	22.347	2165	2355	1866	2789	2103	2304	2545	2281	2280	2790	2445	2771
Tyrosine M+5	22.357	836	928	816	1300	693	600	1379	1263	1390	1064	1188	991
Tyrosine M+6	22.316	1592	2329	2593	2166	4608	225	511	256	7979	439	3817	3477
Tyrosine M+7	22.378	188	264	544	273	623	286	193	1397	3477	196	2116	387
Tyrosine M+8	22.357	196	188	439	404	780	1179	691	220	1923	1350	1405	1017
Tyrosine M+9	22.367	559	1003	0	1586	279	538	540	559	299	270	201	375
Tryptophan (375,302)	22.788	3738	4984	4506	4326	3885	3775	7140	7008	6469	5896	5226	7697
Tryptophan M+1	22.788	8996	11138	10534	10648	7806	7776	13012	16730	12475	10975	10589	16519
Tryptophan M+2	22.798	12070	17168	14243	14822	12224	10695	19754	24147	19670	15542	13272	27128
Tryptophan M+3	22.788	102051	136798	126874	132794	85708	83119	186830	201007	150243	133203	95500	243362
Tryptophan M+4	22.788	32404	43492	41005	42608	27625	26687	58455	65833	48622	43133	31367	77610
Tryptophan M+5	22.788	24023	32690	30237	30990	20877	19597	44334	47270	36779	32286	23162	56163
Tryptophan M+6	22.788	6438	8054	7796	8385	5505	4940	11021	10871	8889	8087	5744	13971
Tryptophan M+7	22.788	4010	3175	2121	5441	2208	1548	4061	5484	5179	3674	1392	6553
Tryptophan M+8	22.778	17816	14311	19098	17490	14620	11440	17550	9525	19633	8629	17568	13045
Trypophan M+9	22.767	8168	4694	4610	5030	3760	5763	3943	5012	3976	4437	1347	4556
Tryptophan M+10	22.778	4565	1769	2659	3689	3621	2383	3459	1914	3114	3529	1241	3052
Tryptophan M+11	22.767	1898	573	4516	818	475	1156	1647	1431	1398	1924	1311	1933
2-hydroxyglutaric (433,245)	0	0	0	0	0	0	0	0	0	0	0	0	0
Cis-aconitic (459,327)	20.757	1322	3339	2875	3419	3497	3125	1989	1221	3140	588	831	992
Cis-aconitic +1	20.727	1207603	1204335	1224584	1236951	1530697	1633625	1004477	1157359	975328	1288820	1342870	1526069
Cis-aconitic +2	20.727	461110	463252	469133	475016	593557	634466	446347	512437	430031	547271	562751	660744
Cis-aconitic +3	20.716	217131	214059	219995	224540	276595	294286	200185	229747	193400	253509	259674	296643
Cis-aconitic +4	20.727	54688	53687	55641	55881	68818	72761	54529	64521	54382	68293	71225	81761
Cis-Aconitic +5	20.716	14247	14355	14131	13528	17468	18710	13907	16248	13663	16780	17962	20884
Cis-aconitic +6	20.727	2892	3007	2642	3593	3929	3634	3623	4247	3257	4387	4019	3804
Cystine (639,537)	0	0	0	0	0	0	0	0	0	0	0	0	0
Cystine M+1	0	0	0	0	0	0	0	0	0	0	0	0	0
Cystine M+2	26.285	497	108	295	365	361	367	514	555	594	702	812	402
Cystine M+3	26.141	128	0	158	142	180	489	0	228	568	208	129	183
Cystine M+4	0	0	0	0	0	0	0	149	0	210	0	0	150
Cystine M+5	0	0	0	0	0	0	0	0	0	0	0	226	0
P-5P	0	0	0	0	0	0	0	0	0	0	0	0	0
P-5P m+1	0	0	0	0	0	0	0	0	0	0	0	0	0
P-5P m+2	0	0	0	0	0	0	0	0	0	0	0	0	0
P-5P m+3	0	0	0	0	0	0	0	0	0	0	0	0	0
P-5P m+4	0	0	0	0	0	0	0	0	0	0	0	0	0
P-5P m+5	0	0	0	0	0	0	0	0	0	0	0	0	0
Homocystine (362_	27.926	230	316	225	711	309	314	534	349	156	508	576	150
