# Supplementary material for: New insights in the targets of action of dimethyl fumarate in endothelial cells: effects on energetic metabolism and serine synthesis in vitro and in vivo
Source: Commun Biol. 2023 Oct 25;6:1084. doi: 10.1038/s42003-023-05443-4 (PMC10600195; doi:10.1038/s42003-023-05443-4)
Supplement: Supplementary file 7 — Supplementary Data 4 [file 42003_2023_5443_MOESM7_ESM.xlsx]

## Sheet: Legend
Samples	Description
Control 1 UG	HMEC incubated with 10 mM [U-13C]-glucose, 4 mM glutamine and 0,4 mM serine, in the abscence of glycine, and treated with DMSO for 24 h.
Control 2 UG	HMEC incubated with 10 mM [U-13C]-glucose, 4 mM glutamine and 0,4 mM serine, in the abscence of glycine, and treated with DMSO for 24 h.
Control 3 UG	HMEC incubated with 10 mM [U-13C]-glucose, 4 mM glutamine and 0,4 mM serine, in the abscence of glycine, and treated with DMSO for 24 h.
DMF 1 UG	HMEC incubated with 10 mM [U-13C]-glucose, 4 mM glutamine and 0,4 mM serine, in the abscence of glycine, and treated with 100 uM DMF for 24 h.
DMF 2 UG	HMEC incubated with 10 mM [U-13C]-glucose, 4 mM glutamine and 0,4 mM serine, in the abscence of glycine, and treated with 100 uM DMF for 24 h.
DMF 3 UG	HMEC incubated with 10 mM [U-13C]-glucose, 4 mM glutamine and 0,4 mM serine, in the abscence of glycine, and treated with 100 uM DMF for 24 h.
Control 1 USer	HMEC incubated with 10 mM glucose, 4 mM glutamine and 0,4 mM [U-13C]-serine, in the abscence of glycine, and treated with DMSO for 24 h.
Control 2 USer	HMEC incubated with 10 mM glucose, 4 mM glutamine and 0,4 mM [U-13C]-serine, in the abscence of glycine, and treated with DMSO for 24 h.
Control 3 USer	HMEC incubated with 10 mM glucose, 4 mM glutamine and 0,4 mM [U-13C]-serine, in the abscence of glycine, and treated with DMSO for 24 h.
DMF 1 USer	HMEC incubated with 10 mM glucose, 4 mM glutamine and 0,4 mM [U-13C]-serine, in the abscence of glycine, and treated with 100 uM DMF for 24 h.
DMF 2 USer	HMEC incubated with 10 mM glucose, 4 mM glutamine and 0,4 mM [U-13C]-serine, in the abscence of glycine, and treated with 100 uM DMF for 24 h.
DMF 3 USer	HMEC incubated with 10 mM glucose, 4 mM glutamine and 0,4 mM [U-13C]-serine, in the abscence of glycine, and treated with 100 uM DMF for 24 h.
RT (min)	Retention time (minutes)
	Data are expressed as peak area

## Sheet: Raw
Compound Name	RT (min)	Control 1 UG	Control 2 UG	Control 3 UG	DMF 1 UG	DMF 2 UG	DMF 3 UG	Control 1 USer	Control 2 USer	Control 3 USer	DMF 1 USer	DMF 2 USer	DMF 3 USer
Myristic-D27 ISTD	18.142	411	367	634	570	406	625	622	385	586	727	714	335
Tricarballylic (461,503)	0	0	0	0	0	0	0	0	0	0	0	0	0
Pyruvic (174,115)	8.595	227302	119591	149837	68068	39297	62709	788498	762956	1143851	239298	197966	285324
Pyruvic +1 (175,116)	8.595	53191	27385	34627	10839	6135	10063	96589	94478	142114	29897	22708	35730
Pyruvic +2 (176,117)	8.595	82643	46016	57756	23024	12402	22656	36980	444	52523	10777	8416	14685
Pyruvic +3 (177,118)	8.595	1047160	565568	701846	382370	193583	361148	5240	6176	6830	2838	3799	4091
Lactic (261,233)	11.507	1499367	1127785	1122444	1082053	908917	1082717	6911351	6401880	8108082	8837562	7371257	9663934
Lactic +1 (262,234)	11.497	509953	380671	375249	327402	264978	316923	1617890	1513675	1919484	2115293	1747167	2296619
Lactic +2 (263,235)	11.497	689088	510864	522235	645222	509081	661943	685981	638869	814576	902959	741547	983804
Lactic +3 (264,236)	11.487	7151670	5428602	5527896	8966314	7480486	9449000	106173	96563	126039	136473	114261	155187
Alanine (260,232)	12.04	610368	528487	528489	190953	149491	206076	1685447	1817074	1437763	318122	283527	314099
Alanine m+1 (261,233)	12.04	185369	164857	161365	48026	36566	51829	389875	417301	331472	75175	64183	71663
Alanine m+2 (262,234)	12.04	192019	173586	174350	33486	24378	37255	159171	170878	134200	30479	27118	29148
Alanine m+3 (263,235)	12.04	1649601	1519647	1522010	262453	187224	234840	25252	25818	21242	4853	4595	5458
Glycine (246,218)	12.297	974445	999443	1036184	595762	326975	293534	1114158	1312329	928680	178969	248646	167218
Glycine m+1 (247,219)	12.297	255090	262890	273466	139218	74629	70040	278778	328458	235991	49072	69059	47201
Glycine m+2 (248,220)	12.297	1055149	1126938	1157369	195845	90702	75257	1140763	1268507	946780	226046	378439	207304
Sacrosine(260,232)	0	0	0	0	0	0	0	0	0	0	0	0	0
Sarcosine M+1	0	0	200	250	174	0	0	391	626	0	400	0	0
Sarcosine M+2	0	0	0	0	0	0	0	0	0	0	0	0	0
Sacrosine M+3	0	0	0	0	0	0	0	0	0	0	0	0	0
Urea (231, 273)	13.343	2998423	1885368	1950867	2908252	1970395	3182005	2009046	1934802	2439963	2056011	1573469	2547965
Urea m+1	13.343	629103	397536	410115	618356	410567	663911	419528	408461	511148	431877	325462	539499
Valine (288)	13.394	236054	141788	138244	363079	252410	436398	161610	143665	191604	309882	212311	357258
Valine M+1	13.394	58917	35899	36206	92545	63246	110569	42103	37002	48384	79528	56299	94238
Valine M+2	13.394	24333	14616	14716	36404	26684	44480	18708	15496	21989	14732	15388	14752
Valine M+3	13.394	3507	2753	2719	6791	5161	8096	3572	2811	3705	3082	4042	3840
Valine M+4	13.435	169	762	943	1343	1845	2004	691	649	317	1360	2945	1290
Valine M+5	13.435	2346	1125	2151	13555	18697	17826	0	0	0	239	445	307
Leucine (302,274)	14.194	1701156	1067787	1063642	1655696	1093294	1856857	1122672	1050172	1364992	1293874	951064	1474122
Leucine M+1	14.194	448873	282539	282546	438546	289834	493003	249	277786	361822	340445	253098	389706
Leucine M+2	14.194	175804	110233	110184	175310	119246	195162	118370	110872	142524	143167	108633	157648
Leucine M+3	14.194	30983	19536	19607	31203	22013	34888	20168	18462	24602	24712	193	27263
Leucine M+4	14.194	7575	5362	5203	16314	13644	15144	3903	3412	4506	4671	4461	5340
Leucine M+5	14.194	1535	1102	1363	3378	3110	2831	453	549	728	684	627	1014
Leucine M+6	14.184	358	377	332	1278	1117	1037	0	0	0	0	0	294
Isoleucine(302,274)	14.194	1701156	1067787	1063642	1655696	1093294	1856857	1122672	1050172	1364992	1293874	951064	1474122
Isoleucine M+1	14.194	448873	282539	282546	438546	289834	493003	249	277786	361822	340445	253098	389706
Isoleucine M+2	14.194	175804	110233	110184	175310	119246	195162	118370	110872	142524	143167	108633	157648
Isoleucine M+3	14.194	30983	19536	19607	31203	22013	34888	20168	18462	24602	24712	193	27263
Isoleucine M+4	14.194	7575	5362	5203	16314	13644	15144	3903	3412	4506	4671	4461	5340
Isoleucine M+5	14.194	1535	1102	1363	3378	3110	2831	453	549	728	684	627	1014
Isoleucine M+6	14.184	358	377	332	1278	1117	1037	0	0	0	0	0	294
Proline (286,258)	14.584	941697	684549	646760	869782	673183	890923	810374	975658	732181	617650	730906	698731
Proline M+1	14.584	257157	189783	178570	233907	180045	232223	201042	252598	183934	156962	183459	177180
Proline M+2	14.584	258441	187739	175005	231886	153293	197048	149758	151625	212092	150395	122002	220774
Proline M+3	14.584	94141	69688	65333	85721	52142	65513	27881	27164	42893	28164	21972	46434
Proline M+4	14.584	79383	56626	54035	80381	43712	55802	8450	8093	15511	9482	6218	15737
Proline M+5	14.604	255308	111826	108405	172231	75749	222042	1372	1044	2110	1630	683	2708
Succinic (289,331)	14.502	304973	228413	247458	412389	413195	466091	193392	230199	235385	307956	429181	342537
Succinic +1 (290,332)	14.502	78565	59607	65010	110393	107669	120695	45629	57301	54093	71570	102280	81391
Succinic +2 (291,333)	14.502	66664	51335	59172	133095	149346	145799	19389	23434	24188	29807	43617	34509
Succinic +3 (292,334)	14.502	29121	22502	26957	71590	75584	71414	3886	4265	4409	5216	7230	5384
Succinic +4 (293,335)	14.502	15292	12715	14710	49802	56237	51264	1319	986	1162	1298	1863	1510
Fumaric (287,329)	14.799	147067	142880	134940	62676	56173	58269	160269	168953	128421	57647	57566	58923
Fumaric +1 (288,330)	14.799	43999	43941	41470	17587	16438	17273	38590	41819	32142	14526	14410	15526
Fumaric +2 (289,331)	14.799	53805	52307	53831	21215	17791	16911	18532	19733	13945	5576	8822	8397
Fumaric +3 (290,332)	14.799	32841	32859	29593	13445	10722	10409	3574	3860	2064	1144	1034	1175
Fumaric +4 (291,333)	14.799	14989	15779	15239	5717	5144	4330	1025	1013	629	212	316	0
Glycerol (377)	15.773	8983	11112	10690	14136	23052	20544	18015	20256	21835	33856	34707	36176
Glycerol m+1	15.773	3132	3809	3584	4541	8015	7288	6040	6166	8095	10876	11373	12418
Glycerol m+2	15.773	1688	2361	1993	2949	4325	4139	2999	3088	3374	5096	5593	5516
Glycerol m+3	15.773	4280	5444	4889	11243	12219	14352	697	640	898	1138	1477	1226
Taurine (296, 338)	0	0	0	11086	38360	0	41945	0	0	0	42103	37993	39334
Taurine m+1	0	0	0	66798	0	0	0	0	0	1212	0	0	1060
Taurine m+2	0	0	2341	20451	0	0	729	0	1418	0	21608	0	0
Oxaloacetic (332,374)	16.204	1572	2492	1857	54014	1576	58037	2162	2287	24141	1697	2103	37636
Oxaloacetic m+1 (333,375)	16.214	804	908	886	14027	5918	267	258	833	6803	734	1138	286
Oxaloacetic m+2 (334, 376)	16.255	102	167	391	474	350	8013	221	356	331	389	1789	330
Oxaloacetic m+3 (335, 377)	16.204	16325	12889	13600	16268	14554	14919	14873	13534	14974	16331	15103	12775
Oxaloacetic m+4 (336,378)	16.204	5574	4962	4354	6145	5842	6842	4603	4664	5094	7183	4231	5626
Pyroglutamate (300,272)	16.491	13145226	10675508	11214701	13263120	11463637	13763314	12425187	12160745	12614564	12983479	11254671	13058070
Pyroglutamate M+1	16.501	3626295	2969186	3144555	3686231	3184693	3819933	3417716	3329404	3476097	3597071	3081882	3608899
Pyroglutamate M+2	16.501	2167348	2003896	2078176	2151826	2000289	2158935	1402240	1370616	1427895	1471361	1266800	1492273
Pyroglutamate M+3	16.501	592463	597680	611782	572713	539004	518627	225842	223288	229875	240283	210861	244539
Pyroglutamate M+4	16.501	361264	423609	420552	388731	376788	327472	24922	63100	62108	59564	23148	53437
Pyroglutamate M+5	16.501	155785	184353	186524	201630	193827	158537	10461	10758	10730	10229	9341	9503
Methionine (320,292)	16.635	163057	109713	113078	194035	136638	230839	113400	104742	133269	155642	113610	177950
Methionine M+1	16.635	47212	32272	31761	51472	37414	60819	33139	31108	38695	43417	31087	48914
Methionine M+2	16.635	24680	17515	17600	29137	19901	35144	17714	17095	22003	23401	16618	27785
Methionine M+3	16.635	5705	4369	3744	6764	4645	7736	3957	4471	5216	5141	3636	5905
Methionine M+4	16.635	8090	5306	5345	4396	3149	5260	1142	813	1745	1484	997	1539
Methionine m+5	16.635	2491	1729	2167	1879	1229	1397	747	1046	1143	406	580	541
Serine (390,362)	16.871	551373	400339	392989	827009	713897	1185566	732850	795747	651668	379244	304658	372844
Serine m+1 (391,363)	16.871	280986	219793	214079	301059	255688	420299	385653	411603	347466	152075	129470	151875
Serine m+2 (392,364)	16.86	205318	170676	164363	159550	132983	214197	333436	355609	305083	147778	118089	152419
Serine m+3 (393,365)	16.86	554260	484422	473134	238139	191007	288363	913285	882253	924718	1609343	1166159	1732725
Threonine (404,417)	17.168	190208	177333	151636	315383	299518	433662	182820	158935	163509	362701	274114	375099
Threonine M+1	17.168	67082	63171	53936	113078	105355	151923	65313	57590	57996	127740	97597	131875
Threonine M+2	17.168	31359	30715	26238	51600	49083	71403	29357	25901	27440	59865	43972	60785
Threonine M+3	17.168	7522	7168	6095	12515	11633	16733	6886	6307	6173	13643	10145	14745
Threonine M+4	17.158	2099	1494	1267	2936	2767	3753	1748	1509	1655	3549	2677	3592
Phenylalanine (336,308)	17.794	134400	89266	88409	196369	139983	245010	94986	86699	115849	167161	118095	190032
Phenylalanine M+1	17.794	38805	25691	25543	58226	39633	71769	27147	25158	34345	49896	33676	55788
Phenylalanine M+2	17.794	13959	8678	10331	19214	14047	25228	10449	9143	12134	18022	11593	20304
Phenylalanine M+3	17.783	1728	749	1281	2654	2140	3883	1499	1555	1724	2150	1282	2452
Phenylalanine M+4	17.783	313	0	533	489	500	581	181	375	503	506	332	676
Phenylalanine M+5	0	0	0	188	0	0	593	0	179	377	0	149	311
Phenylalanine M+6	0	0	0	0	0	0	0	0	0	0	0	0	0
Phenylalanine M+7	0	0	0	0	0	0	0	0	0	0	0	0	0
Phenylalanine M+8	0	0	0	0	0	0	0	0	0	0	0	0	0
Phenylalanine M+9	0	0	0	0	0	0	0	0	0	0	0	0	0
aketoglutarate oxime (346,258)	17.927	889	1233	1043	1704	1341	1244	983	1357	1332	1287	1141	942
aketoglutarate oxime m+1(347,259)	17.906	476	639	422	469	472	269	0	375	487	737	249	282
aketoglutarate oxime m+2(348,260)	17.886	1075	461	798	669	1205	649	781	807	793	165	395	555
aketoglutarate oxime m+3(349,261)	17.886	289	1077	537	594	945	1223	661	699	533	688	690	759
aketoglutarate oxime m+4(350,262)	17.906	397	725	782	0	177	242	0	161	219	153	0	0
aketoglutarate oxime m+5(351,263)	17.917	188	397	0	393	246	691	0	260	179	0	164	0
NAA (346,287)	17.988	1402	1813	1305	1069	497	855	1607	1253	903	640	791	626
NAA m+1	17.999	10471	11346	11007	3983	3816	269	17137	17368	15882	3994	4934	4303
NAA m+2	17.999	7527	8597	8549	2907	3026	2472	6071	5944	6043	1702	2262	1894
NAA m+3	17.999	38135	40225	42723	15293	13590	14822	51119	50904	47050	11609	14016	11875
NAA m+4	17.999	23369	26550	27521	10528	9087	9253	16240	16762	219	3504	4338	3846
NAA m+5	17.999	10090	10332	11720	4637	4429	4296	7948	8338	7717	2664	2822	2476
NAA m+6	17.999	3644	4133	4277	1917	1783	2011	1949	2034	2323	1110	1077	1129
Malic (419,287)	17.999	519456	553470	565054	199061	187423	189366	914301	907687	866810	210038	266953	217045
Malic M+1 (420,288)	17.999	226149	241053	247150	82711	74887	75762	330064	322803	306993	73054	92494	77059
Malic m+2 (421, 289)	17.999	281820	302329	306257	113799	95736	91704	154590	155847	146331	32746	45004	36408
Malic m+3 (422,290)	17.999	191279	207893	216304	89936	72507	67906	36913	36236	35996	8490	10757	8361
Malic m+4 (423, 291)	17.999	100844	108524	117278	56654	43406	40862	8824	8912	8684	1966	2653	1969
Aspartic (418,390)	18.399	3341113	3188570	3087735	1343692	1000256	1339568	3556430	3723339	3069141	1036050	990008	1126189
Aspartic m+1 (419,391)	18.399	1464308	1430312	1377428	529784	390070	516365	1320381	1387844	1132055	369228	358886	408903
Aspartic m+2 (420,392)	18.399	1663714	1689037	1651595	533867	403421	462396	619463	650785	524406	174244	165331	191722
Aspartic m+3 (421,393)	18.399	1114009	1177029	1141388	391381	292402	296427	146766	152483	127153	41183	39722	43403
Aspartic m+4 (422,394)	18.399	587612	620677	604572	223740	164209	165029	34547	36428	30496	9701	9193	11120
PEP (453, 495)	19.25	374	319	0	557	253	449	552	548	233	216	127	0
PEP m+1	0	0	0	302	425	137	514	241	230	298	355	430	807
PEP m+2	19.27	359	0	0	0	0	179	0	221	140	340	332	308
PEP m+3	0	0	244	256	594	212	159	0	135	0	0	126	155
Hydroxyproline (416,388)	18.665	77764	57211	45885	40786	34665	52752	54993	52751	44243	39179	39329	45994
Hydroxyproline M+1	18.655	28163	21500	15904	13976	12580	19445	16912	18521	13984	13377	14466	14804
Hydroxyproline M+2	18.665	11592	8691	10125	8253	8224	10689	6986	8195	6913	5856	6616	6896
Hydroxyproline M+3	18.696	8275	2990	1324	2089	2272	3689	1908	1909	1837	1535	1543	1570
Hydroxyproline M+4	0	0	0	0	340	756	892	937	800	469	636	546	512
Hydroxyproline M+5	18.604	1422	0	2530	0	102	306	0	0	196	0	0	0
Cysteine (406,378)	18.84	284922	257974	173518	362361	357849	377550	304198	261072	204432	400542	363629	394552
Cysteine M+1	18.84	109572	94703	63543	132716	130571	139204	108270	91673	72596	140982	129028	142127
Cysteine M+2	18.84	63042	53720	36498	75558	72552	79569	64394	54074	41395	82739	77465	83332
Cysteine M+3	18.84	18373	14396	10475	21392	21772	21917	17204	15767	12425	24997	22407	22579
Glutamic (432,330)	19.424	6688771	6233034	6611227	5683064	7578835	6494573	11574070	11545379	10664100	11963928	11933880	11948796
Glutamic m+1 (433,331)	19.424	2898555	2973954	2903308	2357722	3114438	2680577	4616529	4882801	4251271	4706121	4745069	4734693
Glutamic m+2 (434,332)	19.424	3819098	4019311	3984116	3226882	3943190	3204055	2161316	2277309	1994280	2199383	2215666	2208919
Glutamic m+3 (435,333)	19.424	2117274	2102576	2095291	2113834	1891656	1865985	540943	569149	499667	549968	552401	550624
Glutamic m+4 (436,334)	19.424	1697852	1708979	1720827	1952870	1645220	1599438	125939	134292	117413	130429	132315	132388
Glutamic m+5 (437,335)	19.424	900038	905231	923258	1235842	992191	960781	22780	22517	19191	23030	23324	21507
Ornithine (474,417)	19.506	138274	95088	84314	170171	0	198658	125004	85369	172278	0	0	0
Ornithine M+1	19.506	59441	38177	30764	71545	0	84518	51397	46995	71813	0	0	0
Ornithine M+2	19.506	44606	0	0	0	0	0	23002	15682	31193	0	0	0
Ornithine M+3	0	0	0	0	0	0	0	6489	4392	8318	0	0	0
Ornithine M+4	0	0	0	0	0	0	0	1077	1061	2107	0	0	0
Ornithine M+5	0	0	0	0	0	0	0	385	314	0	0	0	0
Asparagine (417,302)	19.691	1695526	1202399	1275760	1337810	995818	1800764	1138286	1177473	1132880	1113297	823134	1226623
Asparagine m+1 (418, 303)	19.691	619446	436808	460482	479122	359375	656647	408821	421990	415144	398348	294799	442746
Asparagine m+2 (419,304)	19.691	298987	213335	228561	235438	175324	321033	192215	198105	191172	186384	137267	204216
Asparagine m+3 (420,305)	19.691	81204	58595	61310	65372	47362	86807	45569	47584	46327	43987	32889	48735
Asparagine m+4 (421,306)	19.691	22784	16529	19072	19510	15130	26495	10634	10958	10650	9987	7938	11896
Glyceraldahyde-3P (484,457)	0	0	0	0	0	0	0	0	0	0	0	0	0
Glyceraldahyde-3P 485	19.137	888	388	295	477	0	483	918	580	1008	632	397	535
Glyceraldahyde-3P (486)	19.137	402	202	287	303	0	375	603	292	859	303	169	211
Glyceraldahyde-3P 487	0	0	0	0	0	0	0	252	0	246	295	0	0
Homocysteine (420,392)	20.122	2169	923	1573	2729	2164	3702	446	351	783	209	703	236
Homocysteine M+1	20.111	491	661	406	1073	683	1195	668	142	133	536	493	137
Homocysteine M+2	20.132	729	762	406	733	503	1130	502	439	433	164	163	708
Homocysteine M+3	20.132	317	174	293	295	176	345	284	157	306	197	0	260
Homocysteine M+4	20.173	977	358	182	327	187	291	227	172	355	163	756	606
DHAP #1 (484,452,383)	20.183	1621	2053	2797	1330	2356	2157	65995	68526	61955	121778	146884	108641
DHAP#1 485	20.204	241	2100	3467	302	540	156	22338	25493	19305	49449	59428	46094
DHAP#1 486	20.193	1293	1417	5105	3294	3722	3046	10848	11718	10969	20020	26175	18621
DHAP#1 487	20.183	57787	74135	84034	65222	90369	104117	3186	3054	2255	5507	6482	4871
DHAP#2 (484,526,309)	20.48	5490	6966	6120	8899	7850	6349	1772	1458	636	1808	1614	1328
DHAP#2 485	20.48	2967	4625	4168	6454	5418	4835	1311	948	1217	1401	1050	965
DHAP#2 486	20.47	1253	1924	1747	2350	1755	1775	230	347	346	514	466	490
DHAP#2 487	20.45	566	889	627	1107	758	684	2256	100	260	226	345	178
Lysine (488,431)	20.316	67652	49799	52334	102709	85251	142254	36896	31506	42501	76319	55161	89038
Lysine M+1	20.316	28555	16320	16160	42932	36151	59217	15664	14016	17981	33290	22585	36720
Lysine M+2	20.316	12326	7968	7837	19540	12434	25804	6851	5667	7532	16720	10880	16267
Lysine M+3	20.316	3960	2580	2728	4899	3624	6720	2372	1358	1781	3364	3154	4365
Lysine M+4	20.316	1081	964	930	1624	1175	1343	1176	137	0	1009	551	1172
Lysine M+5	0	0	0	0	562	299	0	0	0	0	0	474	0
Lysine M+6	0	0	0	0	0	0	0	0	0	0	0	0	151
Glutamine (431,329)	20.686	7122813	5302418	4410873	7911645	5119135	8496675	5608820	4375076	5940582	6544309	5249252	7663022
Glutamine +1 (432)	20.686	2820998	2038971	1686424	3061975	1977045	3334880	2154304	1642821	2280652	2545317	2009679	2991555
Glutamine +2 (433)	20.686	1365310	997041	823953	1468853	937918	1591069	995519	760866	1058232	1184227	923339	1380514
Glutamine +3 (434)	20.686	363228	266991	218140	370159	232068	396162	241057	183353	253768	283357	225923	335430
Glutamine +4 (435)	20.686	113789	87689	70730	101476	65421	106360	56554	41369	61442	65540	51343	77767
Glutamine +5 (436)	20.686	33054	25826	21403	26257	14954	23995	10061	7452	9600	11424	9191	13918
Histidine (440,482)	21.968	308177	206593	204500	367762	236969	475611	222068	197375	255600	305516	214404	351521
Histidine M+1	21.968	116852	78812	80987	145770	93200	189016	90744	76108	101843	125177	83032	143487
Histidine M+2	21.968	52981	35880	36277	61738	40274	80644	38949	35562	44078	53689	37044	62627
Histidine M+3	21.968	12572	8209	8717	14412	9592	19502	8356	8193	10639	12405	8756	13839
Histidine M+4	21.978	3224	2349	2942	3410	2461	5568	2130	1746	1978	2578	2069	3451
Histidine M+5	21.988	6735	4243	2841	6573	2889	5584	633	799	1902	1628	884	2052
Histidine M+6	21.988	2108	1865	994	2393	1532	2632	403	284	581	476	500	362
Citric (459,431)	22.203	110780	98726	106738	141249	121906	146670	720606	521704	541658	899441	919543	841251
Citric m+1 (460,432)	22.203	59623	56790	61971	74810	68535	77514	273099	196853	207475	343448	348173	316546
Citric m+2 (461,433)	22.203	239642	265822	275437	396379	424379	461973	134302	96081	100156	165233	170935	155877
Citric m+3 (462,434)	22.203	117711	128020	136439	189158	192647	205905	34621	24319	26104	43062	42471	38954
Citric m+4 (463,435)	22.203	123337	141267	149714	240678	234098	249718	9426	6532	6682	11148	11609	9872
Citric m+5 (464,436)	22.203	82688	97629	102221	195354	183356	196534	2449	1662	1870	2701	2637	2042
Citric m+6 (465, 437)	22.203	42847	47880	51329	110692	99950	107570	858	593	602	639	612	612
3-Pglycerate (585,383,627)	22.285	1813	1782	1473	864	922	835	39595	46684	42294	23003	25610	26329
3P-Glycerate 586	22.285	907	886	950	415	606	500	17461	20707	20424	10603	11914	11410
3P-Glycerate 587	22.285	2590	2157	3220	2107	1816	1897	9375	10894	10153	6101	6609	6144
3P-glycerate 588	22.285	44471	39548	46454	32481	25111	36100	3206	3299	3217	1818	1745	2070
Glucose m+0 (608)	22.993	147	212	11600	114	2426	155	152006	253	2968	371	1052	1005
Glucose m+1	22.993	784	1038	530	394	713	608	1790	60104	71031	439	2239	574
Glucose m+2	22.993	22600	32283	25177	22982	26414	30706	29527	26030	23676	27950	31283	30801
Glucose m+3	22.993	11927	16279	12819	11499	13357	14456	14235	13204	12369	13200	15289	15319
Glucose m+4	22.993	6669	9015	6850	6567	7369	7975	7341	7249	6252	7145	7888	7894
Glucose m+5	22.993	2136	2987	2344	2153	2068	3237	2276	2302	2129	2096	2864	2714
Glucose m+6	22.993	860	927	748	316	743	1271	570	660	584	667	623	773
Isocitric (459,431)	22.203	62628	57391	64202	79131	73369	84402	437807	327628	328952	523110	586860	491432
Isocitric m+1 (460,432)	22.203	31928	30561	36638	40862	38692	43477	168967	127093	125634	203544	224576	186204
Isocitric m+2 (461,433)	22.203	135463	153276	165520	222445	252272	276144	83520	60217	61660	99055	108493	90742
Isocitric m+3 (462,434)	22.203	67095	74643	82736	110632	113098	122326	20461	15186	16382	25174	25247	23581
Isocitric m+4 (463,435)	22.203	71464	83093	92351	142635	142915	145381	5151	3870	3528	6714	6444	6127
Isocitric m+5 (464,436)	22.203	49394	57620	63036	113910	111545	120407	882	529	714	1055	1555	1032
Isocitric m+6 (465, 437)	22.203	25375	27669	32341	64933	59720	66374	0	455	179	495	314	0
Tyrosine (466,438)	22.337	176467	120884	121863	210360	148914	253815	124097	118902	151195	170168	128178	195099
Tyrosine M+1	22.337	71537	50826	48116	88047	60701	104461	52686	48730	60818	72325	51345	80853
Tyrosine M+2	22.337	32735	22188	21407	38441	29070	49036	23904	21563	26684	32335	23355	34931
Tyrosine M+3	22.337	8766	5808	5583	10033	7586	12468	5995	6095	8146	8512	6392	9359
Tyrsoine M+4	22.347	2491	1727	1665	2235	2326	2811	2834	1562	1902	6684	3233	3125
Tyrosine M+5	22.367	1099	427	589	870	773	430	274	222	545	1852	408	843
Tyrosine M+6	22.306	1082	2681	2343	3355	3344	4872	1138	3391	326	2931	390	5769
Tyrosine M+7	22.337	519	1361	1358	1713	615	299	1630	2139	2493	301	182	1920
Tyrosine M+8	22.275	264	775	193	641	1302	1048	160	1133	936	842	634	1233
Tyrosine M+9	22.357	1535	546	372	0	487	588	567	0	558	447	180	194
Tryptophan (375,302)	22.798	14535	11012	10368	16750	14348	15825	382251	315612	458793	433446	292095	488811
Tryptophan M+1	22.788	29977	24779	23420	31033	26936	32061	163050	134202	193394	185008	125820	206180
Tryptophan M+2	22.798	46191	35146	35553	50413	37469	53275	76073	62286	90758	85416	57505	96413
Tryptophan M+3	22.788	506710	323217	316064	509523	315456	553210	19980	15864	24443	23146	15334	24234
Tryptophan M+4	22.788	163788	104364	102336	161016	105060	175209	5623	5131	6832	5843	4422	6392
Tryptophan M+5	22.788	119693	75769	75565	121552	76147	131380	1578	2097	1763	1691	2041	2057
Tryptophan M+6	22.788	29742	18584	17518	28392	17847	30811	297	910	636	849	882	792
Tryptophan M+7	22.788	12454	8126	8040	11229	8037	12438	0	0	0	333	712	356
Tryptophan M+8	22.767	10466	24644	23707	13399	15963	15542	18324	17877	18485	16933	15542	19563
Trypophan M+9	22.767	5608	6272	7675	6637	3817	5414	30599	25445	33786	32279	25182	35848
Tryptophan M+10	22.767	3398	3301	5635	1509	3704	3164	11283	13106	13022	14764	9577	14798
Tryptophan M+11	22.778	3204	2476	3790	3305	2068	4113	76429	64454	90314	86553	60585	97731
2-hydroxyglutaric (433,245)	0	0	0	0	0	0	0	0	0	0	0	0	0
Cis-aconitic (459,327)	20.686	1534	910	623	1839	776	766	1032	1126	1245	1117	730	1816
Cis-aconitic +1	20.727	1266037	1724441	1554563	989706	1029642	1167710	1575232	1596192	1287161	1066248	940280	1040651
Cis-aconitic +2	20.727	485486	664841	597099	431979	439460	512194	602222	618032	494108	452045	400419	448675
Cis-aconitic +3	20.727	224306	303722	276307	197669	198798	229099	276064	288635	230912	206047	184134	202590
Cis-aconitic +4	20.727	55269	77837	68580	54226	54018	62251	70364	72059	59436	58169	48742	57080
Cis-Aconitic +5	20.727	15907	19608	16947	13727	13527	15911	16606	17648	15464	14039	12501	14519
Cis-aconitic +6	20.727	4081	4338	3922	3743	3497	4996	3669	3787	2454	3081	2398	3026
Cystine (639,537)	26.049	2408	290	1861	631	458	1772	510	908	1872	433	483	719
Cystine M+1	26.059	1245	258	907	613	271	2056	279	394	998	193	322	177
Cystine M+2	26.049	1504	282	1258	378	396	860	606	239	297	407	349	1308
Cystine M+3	26.059	426	230	433	356	176	488	169	134	563	335	516	279
Cystine M+4	26.049	204	0	177	162	371	335	494	346	388	145	154	134
Cystine M+5	0	0	0	0	269	0	270	0	0	0	0	0	0
P-5P	0	0	0	0	0	0	0	0	0	0	0	0	0
P-5P m+1	0	0	0	0	0	0	0	211	168	0	179	210	157
P-5P m+2	0	0	0	0	0	0	0	0	0	0	0	0	0
P-5P m+3	0	0	0	0	0	0	0	0	0	0	0	0	0
P-5P m+4	0	0	0	0	0	0	0	0	0	0	0	0	0
P-5P m+5	0	0	0	0	0	0	0	0	0	0	0	0	0
Homocystine (362_	27.895	447	382	364	420	327	140	164	130	157	154	365	324
