# Supplementary material for: New insights in the targets of action of dimethyl fumarate in endothelial cells: effects on energetic metabolism and serine synthesis in vitro and in vivo
Source: Commun Biol. 2023 Oct 25;6:1084. doi: 10.1038/s42003-023-05443-4 (PMC10600195; doi:10.1038/s42003-023-05443-4)
Supplement: Supplementary file 8 — Supplementary Data 5 [file 42003_2023_5443_MOESM8_ESM.xlsx]

## Sheet: Legend
Samples	Description
Control 1 UG	HMEC incubated with 10 mM [U-13C]-glucose, 4 mM glutamine and 0,4 mM glycine, in the abscence of serine, and treated with DMSO for 24 h.
Control 2 UG	HMEC incubated with 10 mM [U-13C]-glucose, 4 mM glutamine and 0,4 mM glycine, in the abscence of serine, and treated with DMSO for 24 h.
Control 3 UG	HMEC incubated with 10 mM [U-13C]-glucose, 4 mM glutamine and 0,4 mM glycine, in the abscence of serine, and treated with DMSO for 24 h.
DMF 1 UG	HMEC incubated with 10 mM [U-13C]-glucose, 4 mM glutamine and 0,4 mM glycine, in the abscence of serine, and treated with 100 uM DMF for 24 h.
DMF 2 UG	HMEC incubated with 10 mM [U-13C]-glucose, 4 mM glutamine and 0,4 mM glycine, in the abscence of serine, and treated with 100 uM DMF for 24 h.
DMF 3 UG	HMEC incubated with 10 mM [U-13C]-glucose, 4 mM glutamine and 0,4 mM glycine, in the abscence of serine, and treated with 100 uM DMF for 24 h.
Control 1 UGly	HMEC incubated with 10 mM glucose, 4 mM glutamine and 0,4 mM [U-13C]-glycine, in the abscence of serine, and treated with DMSO for 24 h.
Control 2 UGly	HMEC incubated with 10 mM glucose, 4 mM glutamine and 0,4 mM [U-13C]-glycine, in the abscence of serine, and treated with DMSO for 24 h.
Control 3 UGly	HMEC incubated with 10 mM glucose, 4 mM glutamine and 0,4 mM [U-13C]-glycine, in the abscence of serine, and treated with DMSO for 24 h.
DMF 1 UGly	HMEC incubated with 10 mM glucose, 4 mM glutamine and 0,4 mM [U-13C]-glycine, in the abscence of serine, and treated with 100 uM DMF for 24 h.
DMF 2 UGly	HMEC incubated with 10 mM glucose, 4 mM glutamine and 0,4 mM [U-13C]-glycine, in the abscence of serine, and treated with 100 uM DMF for 24 h.
DMF 3 UGly	HMEC incubated with 10 mM glucose, 4 mM glutamine and 0,4 mM [U-13C]-glycine, in the abscence of serine, and treated with 100 uM DMF for 24 h.
	Data are expressed as peak area.

## Sheet: Raw
Comp #	Compound Name	Control 1 UG	Control 2 UG	Control 3 UG	DMF 1 UG	DMF 2 UG	DMF 3 UG	Control 1 UGly	Control 2 UGly	Control 3 UGly	DMF 1 UGly	DMF 2 UGly	DMF 3 UGly
3	Pyruvic (174,115)	62795	54334	36704	21000	30466	31053	432094	202132	631255	273068	168389	136003
4	Pyruvic +1 (175,116)	14529	15672	9655	5250	8309	4789	48559	23193	83636	35416	24726	14797
5	Pyruvic +2 (176,117)	27285	34317	782	6071	10900	2445	20389	14066	29230	14307	11231	6241
6	Pyruvic +3 (177,118)	441296	500068	335538	130805	192846	154014	2963	991	4249	1750	1445	2226
7	Lactic (261,233)	3854704	1664525	1207232	882791	936380	614440	11474820	4549378	14664282	12235507	7303884	3796893
8	Lactic +1 (262,234)	1056976	530039	410512	262446	319885	198160	2463888	972449	3436599	2711537	1586066	821796
9	Lactic +2 (263,235)	1145215	390390	342249	263440	24118	15383	1043866	415650	1420385	1088576	629838	341898
10	Lactic +3 (264,236)	13072021	12335985	9337696	6733693	9831100	5911969	159626	70440	206148	158883	104708	54103
11	Alanine (260,232)	323907	205011	230018	183222	164773	168566	1086817	851711	768585	250863	208142	248179
12	Alanine m+1 (261,233)	91733	58300	69323	43584	39620	36217	238752	176065	175409	62770	56570	57518
13	Alanine m+2 (262,234)	89524	44901	90281	32083	14462	25363	95741	85997	75966	21501	18524	24840
14	Alanine m+3 (263,235)	963507	735882	805028	175977	189680	184940	16404	13239	14587	2552	3209	7236
15	Glycine (246,218)	2494848	1201072	8540905	2261571	888780	892235	1065954	992448	726277	318163	201414	319356
16	Glycine m+1 (247,219)	563308	298170	1849318	575050	202030	203175	264803	245997	172811	82803	59429	77720
17	Glycine m+2 (248,220)	977014	646612	1698345	234115	183390	206313	1136326	1062249	970655	720588	444689	515479
55	Fumaric (287,329)	79307	65607	58414	82040	88604	89611	55680	83601	55923	68915	75904	83947
56	Fumaric +1 (288,330)	27868	27384	30776	26212	22536	31554	28156	21550	26441	27678	32031	26896
57	Fumaric +2 (289,331)	25464	22978	17520	14813	16083	21222	11981	11124	12445	10308	11003	12691
58	Fumaric +3 (290,332)	18733	16285	13022	4249	9754	11333	2746	2707	4314	2240	2326	2279
59	Fumaric +4 (291,333)	15515	2728	5073	1138	3062	4927	2761	273	2591	799	419	1228
84	Serine (390,362)	364521	70173	66208	87449	81377	71174	264820	249611	220742	83278	82198	158869
85	Serine m+1 (391,363)	172006	70047	83330	41435	41201	40988	105523	84999	77544	27901	33458	51937
86	Serine m+2 (392,364)	88290	35379	47998	20590	19950	22671	81236	75621	72481	19720	17366	47570
87	Serine m+3 (393,365)	278667	192118	215299	99698	111054	99100	16982	21630	19888	5744	5070	9242
116	Malic (419,287)	217018	184190	205705	86125	95412	86961	265367	301865	259041	124188	122753	95395
117	Malic M+1 (420,288)	91049	72550	96403	38366	34573	37032	92056	111863	97831	47907	36845	37292
118	Malic m+2 (421, 289)	106214	86381	127074	46306	49459	44299	42792	50392	42818	22253	17103	19495
119	Malic m+3 (422,290)	72670	81449	94213	43533	42763	43416	11960	13415	10842	3400	3671	2856
120	Malic m+4 (423, 291)	49817	39974	51869	27424	25585	23035	4588	3194	2170	3143	1470	1386
121	Aspartic (418,390)	2103507	1919762	2469794	387258	325032	353626	2701401	3186001	2156019	557428	419792	460742
122	Aspartic m+1 (419,391)	848292	810992	990887	147623	139351	136264	951690	1091722	751887	191182	145183	157022
123	Aspartic m+2 (420,392)	1091512	1076358	1321598	203580	162287	171920	427234	507316	340868	94474	70716	75011
124	Aspartic m+3 (421,393)	851163	796349	984355	175143	150354	172656	101366	127437	86159	23568	20295	15914
125	Aspartic m+4 (422,394)	466994	471326	575657	98442	80166	84146	22304	31342	17800	6362	4766	3009
140	Glutamic (432,330)	2546621	2468019	2693814	2158998	2156285	1996199	3957620	3690511	3354046	2931562	1993137	1858931
141	Glutamic m+1 (433,331)	1131746	1022508	1116494	966114	887529	873670	1518124	1459948	1347873	1128510	822733	782012
142	Glutamic m+2 (434,332)	1329097	1218319	1415633	1108382	1082175	1056269	692171	632617	601834	520247	364347	333065
143	Glutamic m+3 (435,333)	656343	604012	719998	558421	516162	525795	179867	168278	165135	127024	92180	94484
144	Glutamic m+4 (436,334)	540875	507087	565361	482207	485234	462137	43652	38424	39330	32327	24551	8452
145	Glutamic m+5 (437,335)	317721	288140	367687	298751	274105	287711	10355	9587	7794	4215	5554	180
181	Glutamine (431,329)	2954881	3711416	5256458	5686917	6396223	5827468	3316583	2493782	3823312	4138562	3167086	3013099
182	Glutamine +1 (432)	1127301	1361762	1965529	2096379	2289881	2197775	1261771	929816	1427441	1559893	1117436	1114640
183	Glutamine +2 (433)	547703	688141	952629	968881	1108365	1045662	586351	433599	659443	696157	510195	511480
184	Glutamine +3 (434)	157439	169089	278497	256829	279724	281932	142793	118787	158022	164180	127719	128133
185	Glutamine +4 (435)	62072	75054	102079	84989	92625	85625	37779	33773	45146	39892	32068	38177
186	Glutamine +5 (436)	32747	28861	41763	34680	24109	26679	7386	4200	8736	7966	6704	7455
194	Citric (459,431)	1090049	62724	93483	182056	131448	149238	283851	387198	517506	330885	485465	541021
195	Citric m+1 (460,432)	431622	34728	32369	87255	73226	82377	118087	173438	215046	133432	205715	223726
196	Citric m+2 (461,433)	326562	131903	134162	326966	379918	365171	58232	80295	97508	73818	99305	113704
197	Citric m+3 (462,434)	96525	58568	71380	148806	171701	150411	16693	23143	27209	27492	29679	30973
198	Citric m+4 (463,435)	80767	70480	79382	182458	217885	214985	7576	3602	8821	6981	5441	12461
199	Citric m+5 (464,436)	60077	50937	53204	175197	200992	184901	1646	2120	2223	489	1965	935
200	Citric m+6 (465, 437)	20914	34417	35024	92577	107217	114833	1282	1591	527	1747	2916	1501
262	<2-oxa butarate>	3624956	2806319	3280711	3253528	3451607	3396214	2958582	3285191	3158416	2848010	2619133	2793236
