# Supplementary material for: New insights in the targets of action of dimethyl fumarate in endothelial cells: effects on energetic metabolism and serine synthesis in vitro and in vivo
Source: Commun Biol. 2023 Oct 25;6:1084. doi: 10.1038/s42003-023-05443-4 (PMC10600195; doi:10.1038/s42003-023-05443-4)
Supplement: Supplementary file 9 — Supplementary Data 6 [file 42003_2023_5443_MOESM9_ESM.xlsx]

## Sheet: Legend
Samples	Description
Control 1 UG	HMEC incubated with 10 mM [U-13C]-glucose and 4 mM glutamine, and treated with DMSO for 24 h.
Control 2 UG	HMEC incubated with 10 mM [U-13C]-glucose and 4 mM glutamine, and treated with DMSO for 24 h.
Control 3 UG	HMEC incubated with 10 mM [U-13C]-glucose and 4 mM glutamine, and treated with DMSO for 24 h.
DMF 1 UG	HMEC incubated with 10 mM [U-13C]-glucose and 4 mM glutamine, and treated with 50 uM DMF for 24 h.
DMF 2 UG	HMEC incubated with 10 mM [U-13C]-glucose and 4 mM glutamine, and treated with 50 uM DMF for 24 h.
DMF 3 UG	HMEC incubated with 10 mM [U-13C]-glucose and 4 mM glutamine, and treated with 50 uM DMF for 24 h.
	Data are expressed as peak area.

## Sheet: Raw
Comp #	Compound Name	Control 1 UG	Control 2 UG	Control 3 UG	DMF 1 UG	DMF 2 UG	DMF 3 UG
3	Pyruvic (174,115)	46465	47807	65864	29435	20122	24252
4	Pyruvic +1 (175,116)	13771	17460	19017	5644	4224	3823
5	Pyruvic +2 (176,117)	19776	23433	14762	9763	8338	4772
6	Pyruvic +3 (177,118)	586423	610015	883299	235935	198581	137444
7	Lactic (261,233)	1173498	1467441	1993614	665527	553990	415543
8	Lactic +1 (262,234)	512040	555363	806289	250593	225345	160054
9	Lactic +2 (263,235)	4288	703	393	4627	3222	3232
10	Lactic +3 (264,236)	16028091	16041355	19036260	9840781	10412624	6730194
11	Alanine (260,232)	148013	162712	170549	90052	86997	76516
12	Alanine m+1 (261,233)	43164	60558	48853	25480	22907	20167
13	Alanine m+2 (262,234)	46755	21443	60770	12978	11220	15621
14	Alanine m+3 (263,235)	523688	592482	632566	177991	94054	107830
15	Glycine (246,218)	1516932	1627380	1906428	1625091	1359221	1670988
16	Glycine m+1 (247,219)	332439	369814	443204	379121	326486	371970
17	Glycine m+2 (248,220)	378280	430194	479472	344214	249517	335495
55	Fumaric (287,329)	31450	28239	32215	39027	46797	51916
56	Fumaric +1 (288,330)	16586	16781	15121	9721	19386	19462
57	Fumaric +2 (289,331)	13195	16275	15420	8562	13406	19673
58	Fumaric +3 (290,332)	14425	4999	10733	10333	3047	6076
59	Fumaric +4 (291,333)	2341	4654	5574	5109	2404	4250
84	Serine (390,362)	1420370	1390206	1687027	1171443	1241144	1190163
85	Serine m+1 (391,363)	601088	605120	692031	462539	478492	445041
86	Serine m+2 (392,364)	337681	333538	376043	247269	254678	217565
87	Serine m+3 (393,365)	532231	517432	588908	271538	229539	237550
116	Malic (419,287)	160217	128200	179282	99471	71625	80347
117	Malic M+1 (420,288)	63373	62752	70510	32402	31315	34959
118	Malic m+2 (421, 289)	78709	77158	92960	51450	39846	43489
119	Malic m+3 (422,290)	71217	79065	72949	35930	31884	34731
120	Malic m+4 (423, 291)	45172	34945	45783	29296	21325	21454
121	Aspartic (418,390)	1162589	1065228	1262375	550072	270583	353514
122	Aspartic m+1 (419,391)	436928	419066	502899	238064	115123	144842
123	Aspartic m+2 (420,392)	587436	547855	690376	297500	159574	201344
124	Aspartic m+3 (421,393)	478358	455421	546618	270476	118084	162959
125	Aspartic m+4 (422,394)	283586	272716	339711	145860	87972	99456
140	Glutamic (432,330)	2376495	2099473	2704386	1798134	1572963	1665687
141	Glutamic m+1 (433,331)	1019702	897990	1179742	748321	661740	702360
142	Glutamic m+2 (434,332)	1176444	1024985	1305830	931310	798731	830804
143	Glutamic m+3 (435,333)	595008	500351	616290	478502	366518	440743
144	Glutamic m+4 (436,334)	485170	391824	562919	428001	335977	387481
145	Glutamic m+5 (437,335)	303357	265262	318708	267342	207263	226341
181	Glutamine (431,329)	3913541	3592938	5381191	3363848	3345689	2985762
182	Glutamine +1 (432)	1476275	1344036	1930845	1230336	1261447	1117766
183	Glutamine +2 (433)	684775	654817	983333	625978	638164	529074
184	Glutamine +3 (434)	204266	182943	236831	152436	164951	144499
185	Glutamine +4 (435)	73668	65377	96743	68066	62297	60785
186	Glutamine +5 (436)	31571	26224	36170	25620	23184	19328
194	Citric (459,431)	74669	77148	94076	117660	152036	204446
195	Citric m+1 (460,432)	43468	35675	40324	57608	57008	87080
196	Citric m+2 (461,433)	111096	103913	99583	136192	157489	165066
197	Citric m+3 (462,434)	55522	46580	56301	58931	64546	68301
198	Citric m+4 (463,435)	55456	43090	50377	67841	81910	84050
199	Citric m+5 (464,436)	45091	36205	47174	51800	67388	68224
200	Citric m+6 (465, 437)	31719	24970	25184	32937	37102	43440
201	3-Pglycerate (585,383,627)	0	71	206	63	179	62
202	3P-Glycerate 586	134	0	393	179	314	0
203	3P-Glycerate 587	832	654	1306	1115	1094	1196
204	3P-glycerate 588	14313	14126	17074	16650	23967	13913
262	<2-oxa butarate>	2408045	2332957	2555612	2544009	2323715	2644229
