# Supplementary material for: New insights in the targets of action of dimethyl fumarate in endothelial cells: effects on energetic metabolism and serine synthesis in vitro and in vivo
Source: Commun Biol. 2023 Oct 25;6:1084. doi: 10.1038/s42003-023-05443-4 (PMC10600195; doi:10.1038/s42003-023-05443-4)
Supplement: Supplementary file 10 — Supplementary Data 7 [file 42003_2023_5443_MOESM10_ESM.xlsx]

## Sheet: Legend
Sample	Description
HMEC-Control1	HMEC incubated with 10 mM glucose, 4 mM glutamine and treated with DMSO for 24 h.
HMEC-Control2	HMEC incubated with 10 mM glucose, 4 mM glutamine and treated with DMSO for 24 h.
HMEC-Control3	HMEC incubated with 10 mM glucose, 4 mM glutamine and treated with DMSO for 24 h.
HMEC-UG-C1	HMEC incubated with 10 mM [U-13C]-glucose, 4 mM glutamine and treated with DMSO for 24 h.
HMEC-UG-C2	HMEC incubated with 10 mM [U-13C]-glucose, 4 mM glutamine and treated with DMSO for 24 h.
HMEC-UG-C3	HMEC incubated with 10 mM [U-13C]-glucose, 4 mM glutamine and treated with DMSO for 24 h.
HMEC-UG-C4	HMEC incubated with 10 mM [U-13C]-glucose, 4 mM glutamine and treated with DMSO for 24 h.
HMEC-UG-DMF1	HMEC incubated with 10 mM [U-13C]-glucose and 4 mM glutamine and treated with 100 uM DMF for 24 h.
HMEC-UG-DMF2	HMEC incubated with 10 mM [U-13C]-glucose and 4 mM glutamine and treated with 100 uM DMF for 24 h.
HMEC-UG-DMF3	HMEC incubated with 10 mM [U-13C]-glucose and 4 mM glutamine and treated with 100 uM DMF for 24 h.
HMEC-UG-DMF4	HMEC incubated with 10 mM [U-13C]-glucose and 4 mM glutamine and treated with 100 uM DMF for 24 h.
HMEC-UQ-C1	HMEC incubated with 10 mM glucose and 4 mM [U-13C]-glutamine and treated with DMSO for 24 h.
HMEC-UQ-C2	HMEC incubated with 10 mM glucose and 4 mM [U-13C]-glutamine and treated with DMSO for 24 h.
HMEC-UQ-C3	HMEC incubated with 10 mM glucose and 4 mM [U-13C]-glutamine and treated with DMSO for 24 h.
HMEC-UQ-C4	HMEC incubated with 10 mM glucose and 4 mM [U-13C]-glutamine and treated with DMSO for 24 h.
HMEC-UQ-DMF1	HMEC incubated with 10 mM glucose and 4 mM [U-13C]-glutamine and treated with 100 uM DMF for 24 h.
HMEC-UQ-DMF2	HMEC incubated with 10 mM glucose and 4 mM [U-13C]-glutamine and treated with 100 uM DMF for 24 h.
HMEC-UQ-DMF3	HMEC incubated with 10 mM glucose and 4 mM [U-13C]-glutamine and treated with 100 uM DMF for 24 h.
HMEC-UQ-DMF4	HMEC incubated with 10 mM glucose and 4 mM [U-13C]-glutamine and treated with 100 uM DMF for 24 h.
	Data are expressed as peak area.

## Sheet: Raw
Name	Formula	Mass (avg)	RSD (Mass, ppm)	RT (avg)	RT (span)	Found	[Area] HMEC-Control1	[Area] HMEC-Control2	[Area] HMEC-Control3	[Area] HMEC-UG-C1	[Area] HMEC-UG-C2	[Area] HMEC-UG-C3	[Area] HMEC-UG-C4	[Area] HMEC-UG-DMF1	[Area] HMEC-UG-DMF2	[Area] HMEC-UG-DMF3	[Area] HMEC-UG-DMF4	[Area] HMEC-UQ-C1	[Area] HMEC-UQ-C2	[Area] HMEC-UQ-C3	[Area] HMEC-UQ-C4	[Area] HMEC-UQ-DMF1	[Area] HMEC-UQ-DMF2	[Area] HMEC-UQ-DMF3	[Area] HMEC-UQ-DMF4	[Area] MariBlank1	[Area] MariBlank2
1-METHYLADENOSINE	C11 H15 N5 O4	281.112	4.64	5.09	0.074	14	4945	4490	5473			618				322		521	364	229	256	267	865	845	440		213
1-METHYL-L-HISTIDINE	C7 H11 N3 O2	169.086	2.16	1.47	0.095	21	32867	23025	30708	10051	9418	7768	6871	7515	7340	3907	8298	6337	7953	5830	7326	5152	10493	8055	7615	661	667
2-DEOXY-D-GLUCOSE	C6 H12 O5	164.069	3.92	1.51	0.131	18	1099	1887	1951	353			204	132	578		417	372	3307	2889	4260	3807	6795	4934	6278	337	284
3-AMINO-4-HYDROXYBENZOATE	C7 H7 N O3	153.041		2.33	0	1												2567
3-AMINO-5-HYDROXYBENZOATE	C7 H7 N O3	153.042	3.92	4.06	0.884	7		1316			1863			2374								1214	7212	4382	2622
3-METHYLADENINE-1	C6 H7 N5	149.07	1.03	2.15	0.41	3												16711								120296	8666
3-METHYLADENINE-2	C6 H7 N5	149.07	1.03	2.15	0.41	3												16711								120296	8666
3-METHYLADENINE-3	C6 H7 N5	149.07	6.05	4.04	0.115	21	8633	12142	12503	17883	20909	18745	16821	14569	12438	10545	16177	29254	13085	20127	20126	14466	16512	11460	13719	8253	1139
4-GUANIDINOBUTANOATE	C5 H11 N3 O2	145.085	3.58	2.18	0.268	21	2514	3740	2153	12613	11196	15305	21478	13608	20211	23000	21738	227372	16778	14318	5469	11203	9903	11921	14842	18883	3511
4-HYDROXY-3-METHOXYPHENYLGLYCOL	C9 H12 O4	184.072	4.87	5.3	0.206	21	2821	2523	2845	2954	4549	4970	6530	8331	6988	5885	3222	4525	2816	1923	2739	3559	1970	3347	3423	4609	1050
4-IMIDAZOLEACETATE	C5 H6 N2 O2	126.042	4.7	1.96	0.144	20	2651	2707	2080	15890	18231	19000	19658	9799	15318	16743	21288	4078	18275	17404	7940	7429	21980	11248	12456	11998
4-QUINOLINECARBOXYLATE	C10 H7 N O2	173.047	4.91	4.65	0.215	21	18601	17972	23758	141389	149258	76047	138870	145244	105897	76517	79123	198421	154920	200498	115442	108609	195891	153605	147681	983	513
5,6 DIMETHYLBENZIMIDAZOLE	C9 H10 N2	146.084		6.89	0	1																					4022
5-AMINOLEVULINATE	C5 H9 N O3	131.058	3.37	1.48	0.073	4	35964	27863	30414																		520
5-AMINOPENTANOATE	C5 H11 N O2	117.079	2.36	2.17	0.154	21	1316998	1160144	1889092	1370538	1356769	1461129	1142862	1382496	1077868	827982	1299903	96808	813466	879204	1535726	602179	1590583	662665	1145229	363049	237225
5'-DEOXYADENOSINE	C10 H13 N5 O3	251.102	10.27	4.8	0.152	21	4261	3407	3901	1003	1585	1697	1763	1514	3617	1619	1331	9669	1377	758	2174	1065	1567	855	2865	2493	2309
5-METHYLCYTOSINE	C5 H7 N3 O	125.058	6.22	2.27	0.167	21	1177	3028	2959	2426	2292	9156	6400	2169	4193	3462	2400	4682	535	9181	2869	2125	2338	2064	5774	950	310
6-HYDROXYDOPAMINE	C8 H11 N O3	169.073		2.15	0	1												63299
ADENINE	C5 H5 N5	135.055	1.45	2.13	0.138	21	585060	629389	528092	236944	324314	396205	253656	404842	223626	235761	411627	731763	275906	254942	466780	608733	288736	518082	408573	403783	190025
ADENOSINE	C10 H13 N5 O4	267.097	2.53	4.71	0.061	21	100280	67775	94802	26056	12760	9939	7103	9757	11123	9389	5573	77646	30247	13433	18803	12092	16541	10202	12253	17401	9542
AMINOISOBUTANOATE	C4 H9 N O2	103.063	1.6	1.78	0.398	2																				6336	7612
ANTHRANILATE	C7 H7 N O2	137.048	4.31	6.5	0.082	21	3135	1582	2398	24228	11446	10995	9288	9320	5386	5082	2663	3308	14121	11472	20015	8574	7559	4493	7480	6009	1721
ARGININE	C6 H14 N4 O2	174.112	0.95	1.46	0.069	20	152759	153387	151298	335844	344184	168821	243001	518721	232802	120892	253589	302983	378778	256646	347942	258507	418506	383762	358156	13899
BENZYL ALCOHOL	C7 H8 O	108.058	6.46	8.32	0.127	21	8083	8224	7047	2309	6389	6186	6610	1964	2159	5937	5998	2430	5137	8302	10133	2042	2300	1349	4286	6107	12583
BETA-ALANINE	C3 H7 N O2	89.0476	2.8	1.87	0.062	21	111983	129842	119054	84359	121673	80407	82887	154190	120128	118085	118866	333	88914	91388	119786	222087	101175	161475	131143	3900	514
BETAINE	C5 H11 N O2	117.079	1.03	1.56	0.054	21	2922742	3110300	2964595	1252225	1330510	1185776	1275302	1648419	1744300	1647466	1813149	162300	1379842	1223625	1260387	1626862	1728937	1783504	1714105	321353	279649
BIS(2-ETHYLHEXYL)PHTHALATE	C24 H38 O4	390.277	1.05	21.02	0.285	21	315323	316610	271024	81444	277547	292861	200250	15451	136053	205064	255144	278758	266233	197153	214165	7285	11473	251198	233856	5336	191056
CITRULLINE	C6 H13 N3 O3	175.096	2.48	1.63	0.104	21	13424	16040	15252	18493	20030	13903	17963	8341	3738	5504	7246	541	16727	12840	16501	7369	7737	8106	4956	5686	693
CREATINE	C4 H9 N3 O2	131.07	1.86	1.87	0.083	21	4344611	4518174	4799512	3308216	4424586	3548705	3500801	5776624	4322081	4441233	5669644	3572	3459187	2960918	5680612	6590130	4361529	5718101	4877959	46579	10209
CREATININE	C4 H7 N3 O	113.059	4.54	1.75	0.099	21	2180769	2283565	2307234	1013132	1119157	820878	956425	1191022	764436	578299	919807	6789	1035565	924382	1138504	809104	1031796	1003014	955262	30208	6032
CYS-GLY	C5 H10 N2 O3 S	178.041	5.2	1.87	0.083	14				9418	17514	6821	13645	16030	29938	27663	24789	23751	326	134		101	792		238
CYTOSINE	C4 H5 N3 O	111.043	1.38	2.17	0.102	21	145353	141828	144833	142356	133526	140321	155458	84267	159650	219428	143783	54377	71216	107737	64759	84461	100157	92216	107640	38421	13764
DEOXYADENOSINE	C10 H13 N5 O3	251.102	7.36	4.8	0.117	21	4051	3075	3901	665	745	685	1506	1514	2905	864	1219	3057	1050	377	2022	328	1055	855	1970	1315	1950
DEOXYCARNITINE	C7 H15 N O2	145.111	1.87	1.92	0.148	21	579295	645925	663929	1598486	1199475	1629515	1605681	1524011	3225793	3268972	2496285	6767	1307479	1669033	754780	683907	2893698	1344945	2908730	10174	2197
D-GLUCURONOLACTONE	C6 H8 O6	176.031	6.64	1.87	0.02	2																3242	2882
DIETHANOLAMINE	C4 H11 N O2	105.079	2.59	1.68	0.12	21	14729	14985	16018	7923	8344	11445	7902	6574	5113	7896	8175	718	11628	5644	8604	6121	7295	5564	6603	86636	23534
D-MANNOSAMINE	C6 H13 N O5	179.081		1.72	0	1												11970
GALACTOSAMINE	C6 H13 N O5	179.081		1.72	0	1												11970
GAMMA-AMINOBUTYRATE	C4 H9 N O2	103.063	1.6	1.78	0.398	2																				6336	7612
GLUCOSAMINE	C6 H13 N O5	179.081		1.72	0	1												11970
GLUTARYLCARNITINE	C12 H21 N O6	275.136	1.85	4.35	0.137	20	142754	194347	113742	21600	16769	16780	14888	26507	18744	10735	19079	2556	1225816	968642	995273	1225800	1494632	1661415	1434000		487
GUANIDINOSUCCINATE	C5 H9 N3 O4	175.058		2.04	0	1												75265
GUANINE-1	C5 H5 N5 O	151.049	2.62	2.2	0.135	21	124475	129549	161752	144298	160948	169148	150447	148835	133631	129723	170622	81385	154453	137860	149935	99940	144612	137175	138448	62378	26005
GUANINE-2	C5 H5 N5 O	151.05	1.43	3.82	0.185	21	87133	105879	189757	111784	137810	260605	152494	146778	145680	88468	132001	28353	148297	168383	151528	119603	120219	176341	130118	19236	55800
HISTIDINE	C6 H9 N3 O2	155.07	4.04	1.45	0.09	21	32757	34712	34587	33767	34231	29028	34438	33119	24792	27774	31283	28197	24761	32908	17170	6619	17915	1624	1341	3058	852
HYPOXANTHINE	C5 H4 N4 O	136.039	1.55	4.03	0.1	18	51948	47474	51802	29113	26393	20788	17051	140123	66531	90864	115494		29561	5124	28221	140562	142723	150328	145721
ISOLEUCINE	C6 H13 N O2	131.095	1.29	4.24	0.115	21	6352802	5159145	6149323	5634765	6107737	5007763	7073376	7122231	5185011	4882166	7021425	62346	4883970	5529548	7762050	4183391	5451164	6182555	5904328	6914	4262
KYNURENINE	C10 H12 N2 O3	208.085	0.72	5.54	0.102	19	29931	29139	27106	84701	84904	64514	68710	94214	64096	50301	65260	122047	100242	66566	87563	77910	89315	85139	81080
LAUROYLCARNITINE	C19 H37 N O4	343.272	2.39	12.1	0.001	2									13090						7869
L-CARNITINE	C7 H15 N O3	161.106	0.65	1.64	0.153	21	3998275	4151317	4125245	2319502	2357949	1973315	2130684	4800358	5043671	4963138	5337765	2614	1811962	1721241	1810768	4760374	5141748	5054628	5107814	48162	10017
LEUCINE	C6 H13 N O2	131.095	1.49	4.43	0.17	21	8108061	7496749	8617267	5440185	5565968	5552577	4928041	6050053	4427577	4477862	6230095	35098	5493509	5525554	6993259	4062166	4836822	5396118	5169636	6408	14741
L-TRYPTOPHANAMIDE	C11 H13 N3 O	203.107	5.75	6.31	0.135	19	13152	13051	14316	2045	3794	3300	2410	2264	4348	10365	3477	243	3954	3314	4325	5422	3091	6812	2925
METHIONINE-1	C5 H11 N O2 S	149.051	2.12	2.2	0.095	20	645991	611968	657309	1989338	1987832	1470239	1884246	1738456	1329654	1127093	1610147	781371	1892134	1536770	1838533	1200400	1852548	1399164	1472896	561
METHIONINE-2	C5 H11 N O2 S	149.051	1.9	3.41	0.197	19	1021976	996205	1028430	2363676	2824649	1924239	2482161	2810526	1770392	1436373	2261417	891	2662823	2063284	2973396	1721380	2674612	2126888	2079040
METHYL 4-AMINOBUTYRATE	C5 H11 N O2	117.079	2.33	2.17	0.154	21	1268374	1135663	1865773	1350292	1335739	1461129	1132375	1357941	1077868	814944	1264572	91336	791104	867104	1535726	602179	1563273	662665	1145229	363049	237225
METHYLTHIOADENOSINE	C11 H15 N5 O3 S	297.09	0.9	5.91	0.231	21	1447902	1358432	1468092	353105	347764	307777	320922	381001	337969	285665	323331	2071176	1485706	1099202	1316307	897149	939110	877561	938234	883	574
N,N,N-TRIMETHYLLYSINE	C9 H20 N2 O2	188.153	2.46	1.46	0.095	20	24936	27757	28157	4349	5523	5971	4509	5829	8584	9821	7826	3567	3486	7692	5480	5459	7525	4695	7826	436
N,N-DIMETHYLARGININE	C8 H18 N4 O2	202.143	0.39	2.09	0.086	18	355589	401901	438660	166384	158110	141988	185986	112915	201407	191436	117376		175725	314444	87322	70366	199343	71317	138812
N-ACETYLGALACTOSAMINE	C8 H15 N O6	221.09	5.53	1.47	0.028	15				3449	4556	1911	3259	2435		686	2066	5765	4570	4000	3872	1341	2646	3247	2570
N-ACETYLGLUCOSAMINE	C8 H15 N O6	221.09	5.53	1.47	0.028	15				3449	4556	1911	3259	2435		686	2066	5765	4402	4000	3872	1341	2646	3247	2570
N-ACETYLMANNOSAMINE	C8 H15 N O6	221.09	5.53	1.47	0.028	15				3449	4556	1911	3259	2435		686	2066	5765	4570	4000	3872	1341	2646	3247	2570
N-ACETYLPROLINE	C7 H11 N O3	157.073	5.57	5.88	0.054	21	98675	102842	95142	87744	41855	18471	36851	25917	32100	30057	12309	10832	69735	42527	55568	19901	39795	28704	28150	8777	399
N-ACETYLPUTRESCINE	C6 H14 N2 O	130.111	0.78	1.97	0.943	15	7324	4127	17485	12532	39571	41338		25927	14725	21464	24604	31829	19902		10668		20683				8671
N-ALPHA-ACETYLLYSINE	C8 H16 N2 O3	188.116	4.63	2.17	0.065	21	15125	15426	15634	8558	9088	11975	11108	9062	11554	15444	11512	9172	13969	14132	13707	14251	14987	13047	16186	896	1549
NICOTINAMIDE MONONUCLEOTIDE	C11 H15 N2 O8 P	334.055	4.93	1.78	0.057	15				4100	3153	3355	528	11282	11813	4668	2306		3302	1306	1723	4165	4768	1306	4044
NICOTINAMIDE-1	C6 H6 N2 O	122.048	0.96	2.25	0.098	21	3040264	3038618	3032142	2069175	2109128	1502259	1715595	1835847	1813787	1301655	1921378	70417	2061721	2027444	2032027	1817222	1920008	2093990	1906883	52304	15707
NICOTINAMIDE-2	C6 H6 N2 O	122.048	0.92	3.82	0.137	21	1162352	1299410	1241259	816861	750860	706222	624359	1475409	673895	404382	459176	9823	911777	854881	601983	694599	1079203	881265	552829	8561	12668
NICOTINATE-1	C6 H5 N O2	123.032		1.95	0	1																				26575
N-METHYLGLUTAMATE	C6 H11 N O4	161.069	1.61	1.95	0.161	19	1875555	1787975	1917245	2295714	2536436	2315817	2692560	2530700	2853020	3194447	2740832	16353	2510410	2143166	2550938	2210611	2928481	2103309	2716636
NORADRENALINE	C8 H11 N O3	169.074	7.55	2.16	0.106	9			128			1251	377		582	819	451	42508			282					1355
NORLEUCINE-1	C6 H13 N O2	131.095	1.66	4.43	0.143	21	8395326	7578390	8964638	5336579	5693957	5501745	5195072	6117775	4497092	4546384	6540880	35262	5537590	5780651	7108507	3958286	4749578	5331973	5393243	6157	13419
NORLEUCINE-2	C6 H13 N O2	131.095	1.58	4.43	0.143	21	8157654	7496749	8819627	5440185	5565968	5631467	5119289	6050053	4497092	4477862	6376022	35098	5647184	5690344	6993259	3958286	4836822	5331973	5393243	6157	14741
NORSPERMIDINE	C6 H17 N3	131.142	2.7	1.27	0.066	13				11096	10010	8021	6779	2849	1894	1781	1067	15944	8378	4932	2107	295
O-ACETYLCARNITINE	C9 H17 N O4	203.116	1.51	2.19	0.071	21	470166	491900	495021	55757	54817	44366	55114	114669	143200	175227	120172	1612	89123	107729	74840	309060	382328	324766	362536	18247	4509
O-ACETYLSERINE	C5 H9 N O4	147.054	1.17	1.57	0.111	21	3508321	3544902	3770928	3134588	3502463	3759982	3853195	2098385	2268125	2234688	2623215	96536	558931	478847	606603	522665	705407	529340	613165	19413	12897
O-SUCCINYL-HOMOSERINE-2	C8 H13 N O6	219.074	6.51	3.96	0.303	2								3226						1859
PALMITOYLCARNITINE	C23 H45 N O4	399.334	2.65	13.99	0.018	5	35283									27934	39566	8141		17401
PHENETHYLAMINE	C8 H11 N	121.089	1.97	5.62	0.927	4	17297					37387						48439								15647
PHENYLALANINE	C9 H11 N O2	165.079	4.97	5.44	0.132	21	13725423	13513354	13687769	25626119	26544667	23418072	26432383	27237457	22396993	18997913	26216235	44018083	27554017	24945511	30098943	21588746	25602973	26176581	26111421	1299	3159
PHENYLETHANOLAMINE	C8 H11 N O	137.084	4.71	5.33	0.112	20	7447	8042	11268	14018	15692	11800	9790	10733	8434	7189	8708	6919	10439	12319	9494	7546	10558	8108	7959	1007
PHOSPHORYLCHOLINE	C5 H14 N O4 P	183.067	0.62	1.47	0.065	21	1263332	1328872	1255722	1113724	1160033	1319404	1561595	2241889	4495695	6018793	4032247	680620	1316391	1497362	1214968	3381435	3289737	2847618	3698343	42576	15364
PIPECOLATE	C6 H11 N O2	129.079	1.5	2.17	0.114	21	70962	59909	70133	28870	35052	41008	40386	34529	46111	56822	48585	35689	32419	30689	27752	28074	41183	30611	37073	3391	3107
P-OCTOPAMINE	C8 H11 N O2	153.079	4.31	2.18	0.034	5				5354		6372	4299			2829		10192
PROLINE	C5 H9 N O2	115.063	2.56	1.8	0.104	21	5535997	5342589	5742359	9889008	10640701	9626283	11264522	13742480	14504444	16626466	18685323	25191	2124479	2121034	2804723	4216847	5789518	4568306	5378008	29512	9413
PURINE-1	C5 H4 N4	120.044	0.13	4.03	0.875	13	671880		253479	822741	205650	110591				534906	542737	1532279	122462	285076	220590	526379	374961
PURINE-2	C5 H4 N4	120.044	0.14	4.47	0.821	13	157318	99188	253479		205650	110591	461256	114837				1532279	175660		449153	207572	374961			1239295
PYRIDOXAL	C8 H9 N O3	167.057	4.97	4.89	0.137	21	10620	12700	16392	11816	8912	7820	8289	16733	6666	3063	4447	13974	10894	11592	11010	8089	7201	15776	10369	3136	818
PYRIDOXAMINE	C8 H12 N2 O2	168.09	4.46	1.49	0.084	21	1296	2577	1886	14280	19882	18048	20258	15458	9269	6035	9451	4317	19471	13550	19207	9987	12726	10509	10213	6259	756
PYRIDOXINE-1	C8 H11 N O3	169.073	5.5	4.11	0.14	20	2360426	2456007	2540147	11119	27131	29680	17238	30621	28534	9432	18472	463	8899	12126	14722	22225	15689	34670	18227	3214
PYRIDOXINE-2	C8 H11 N O3	169.073	5.52	4.11	0.14	20	2359163	2446894	2509970	11119	27131	29680	17238	30358	28331	9432	18472	463	8899	12126	14722	19701	15689	33963	18227	3214
RHAMNOSE	C6 H12 O5	164.069	3.92	1.51	0.131	18	1099	1887	1951	353			204	132	578		417	743	3307	2889	4260	3807	6795	4934	6278	337	284
S-ADENOSYLMETHIONINE	C15 H22 N6 O5 S	398.137	0.91	1.52	0.094	19	95606	93533	92927	24237	25401	16718	23358	18139	16828	18581	17179	18589	107878	79444	84852	33626	42523	34770	39486
SALSOLINOL-1	C10 H13 N O2	179.094	4.87	4.34	0.166	20	9055	11669	8114	13934	18262	15030	14837	7190	15992	23256	20483		19591	26145	15914	19251	17778	19035	20074	7029	622
SALSOLINOL-2	C10 H13 N O2	179.094	2.9	4.34	0.116	20	9055	11877	8113	13172	18104	14686	14478	6724	16019	22765	20335		18339	25963	15599	18821	17002	19035	19609	7278	330
SARCOSINE	C3 H7 N O2	89.0476	2.76	1.87	0.062	21	110811	128930	118336	84063	119876	79857	82887	140911	119045	116605	117985	333	87595	90180	103109	165459	99470	140483	130190	2680	313
SPERMIDINE	C7 H19 N3	145.158	0.85	1.27	0.062	20	3488912	3226668	4169435	944002	995530	994486	1054067	1255982	1652141	1428702	1780360	2782612	895295	1146818	600559	1161054	1962367	1559709	1584441		706
SPERMINE	C10 H26 N4	202.216	0.66	1.27	0.062	21	322993	357195	310974	761813	443777	365972	251831	645815	426717	218287	599453	2095552	562916	661686	354912	703895	792219	584844	572885	2013	2828
THIAMINE MONOPHOSPHATE	C12 H17 N4 O4 P S	344.071		1.7	0	1																	2326
UREIDOPROPIONATE	C5 H4 N4 O3	168.029	4.68	2.28	0.697	2		91495										3708
UROCANATE	C9 H12 N2 O6	244.07	3.06	2.15	0.081	20	10599	16921	20220	22230	20628	18793	23885	7948	19824	27436	19189	369	16499	12748	11238	11222	11309	9723	16661	419
PROPIONYLCARNITINE	C10 H19 N O4	217.132	1.15	4.91	0.17	21	184905	199386	209782	67266	73510	51271	54866	92950	56137	58744	73010	102348	65878	53204	69525	68701	82432	84424	80578	22496	10968
STEAROYLCARNITINE	C25 H49 N O4	427.364	2.55	13.99	0.185	21	3984	4968	5192	3881	5485	6607	10334	3353	1048	2849	4059	6045	7175	1721	3363	2141	2444	8165	7574	1108	3860
TETRADECANOYLCARNITINE	C21 H41 N O4	371.303	1.2	12.6	0.211	21	16634	17002	10800	15803	14688	10007	12260	15484	14324	15293	13007	4380	13835	12905	11605	15384	14421	13867	14033	14960	13744
2-ACETAMIDO-2-DEOXY-BETA-D-GLUCOSYLAMINE	C8 H16 N2 O5	220.106	4.91	1.83	0.063	17	433		664	3217	1566	2170	2416	982	2035	358	653		1041	1285	1597	1123	1188	605	926
TRIMETHYLAMINE	C3 H9 N	59.0733	3.18	1.51	0.085	19	10510	11178	10254	3130	3766	3417	4582	6963	5643	6406	5923	3341	2425	4545	1826	6916	3633	2330	6144
RIBITOL	C5 H12 O5	152.07	0.89	1.58	0.144	16				96072	135373	157023	54763	84004	40950	162053	96676	44905	15621	64659	142390	2383	66052	67508	61347
XYLOSE	C5 H12 O5	152.07	1.48	1.61	0.099	16				41446	40148	54491	14370	45303	20824	41196	35900	19265	22143	67992	146638	4766	67937	68871	63506
THIAMINE	C12 H17 N4 O S	265.112	7.48	1.74	0.094	18	3182	1011		1415	1410	315	719	355	965	608	1092	551	1181	6190	9996	10147	14816	14143	19293
DEOXYRIBOSE	C5 H10 O4	134.059	3.11	1.6	0.158	18	275	331	272	24931	68080	15151	38590	19182	1226	48731		41917	5841	78295	13659	3443	16871	255347	84080
PHOSPHOCREATINE	C4 H10 N3 O5 P	211.036	0.97	1.64	0.168	20	33595	40841	34030	67101	65118	25798	49336	112544	129110	133553	93220	19439	75373	71927	60559	140592	146258	107890	126332		255
ADENOSINE-MONOPHOSPHATE	C10 H14 N5 O7 P	347.063	1.53	3.8	0.203	21	940193	870226	923818	247760	258114	528898	230552	256516	301186	331999	281829	5313	1399908	1353341	1386687	652967	686654	920487	698569	8776	43044
HYDROXYKYNURENINE	C10 H12 N2 O4	224.079	12.58	4.7	0.163	13	8741	5641	7450	655		733	335			1109			6288	556		4024	2545	1565	1195
2-HYDROXYPYRIDINE	C5 H5 N O	95.0373	2.64	4.76	0.17	21	3865968	3820772	4097906	2913660	2705677	2777146	2433312	2054597	2659633	2558763	2658954	55841	3216898	2957932	3209416	2641241	2570556	3618039	2490566	102379	10860
ADENOSINE 3',5'-DIPHOSPHATE	C10 H15 N5 O10 P2	427.029		5.65	0	1								6271
ADENOSINE 5'-DIPHOSPHATE	C10 H15 N5 O10 P2	427.029		5.65	0	1								6271
3-HYDROXYBENZYL ALCOHOL	C7 H8 O2	124.053	7.34	6.7	0.137	20	2837	3727		1038	1890	5039	3760	2088	3061	1330	5307	367	4204	3962	6612	2099	4385	3698	2216	5694	1628
NAD+	C21 H28 N7 O14 P2	664.112	3.16	3.87	0.08	18	268833	293636	291266	9442	13305	10222	10276	36471	40272	34705	37913		446789	413541	388211	376912	410567	418720	401066
5-Methylcytidine	C10 H15 N3 O5	257.101	4.12	3.95	0.477	11	3120	5325	1329	1795			6256	3856			6733		4134	1942			2094	1964
5-Methyluridine	C10 H14 N2 O6	258.085	5.71	4.62	0.161	19	819	2702	1830	3468	3756	3121	5536	968	1888	4564	2153	150	444	952	279	1734	802	146	1371
GLUTAMATE D3	C5 H6 D3 N O4	150.072	0.1	1.53	0.066	2																				3070465	1869021
ASPARTATE D3	C4 H4 D3 N O4	136.056	4.32	1.45	0.419	3												22323								769752	490939
VALINE D8	C5 H3 D8 N O2	125.129	0.61	2.16	0.016	2																				1513207	1073595
TRYPTOPHAN D5	C11 H7 D5 N2 O2	209.122	0.07	6.26	0	2																				3921936	3270297
