# Supplementary material for: New insights in the targets of action of dimethyl fumarate in endothelial cells: effects on energetic metabolism and serine synthesis in vitro and in vivo
Source: Commun Biol. 2023 Oct 25;6:1084. doi: 10.1038/s42003-023-05443-4 (PMC10600195; doi:10.1038/s42003-023-05443-4)
Supplement: Supplementary file 11 — Supplementary Data 8 [file 42003_2023_5443_MOESM11_ESM.xlsx]

## Sheet: Legend
Sample	Description
HMEC-Control1	HMEC incubated with 10 mM glucose, 4 mM glutamine and treated with DMSO for 24 h.
HMEC-Control2	HMEC incubated with 10 mM glucose, 4 mM glutamine and treated with DMSO for 24 h.
HMEC-Control3	HMEC incubated with 10 mM glucose, 4 mM glutamine and treated with DMSO for 24 h.
HMEC-UG-C1	HMEC incubated with 10 mM [U-13C]-glucose, 4 mM glutamine and treated with DMSO for 24 h.
HMEC-UG-C2	HMEC incubated with 10 mM [U-13C]-glucose, 4 mM glutamine and treated with DMSO for 24 h.
HMEC-UG-C3	HMEC incubated with 10 mM [U-13C]-glucose, 4 mM glutamine and treated with DMSO for 24 h.
HMEC-UG-C4	HMEC incubated with 10 mM [U-13C]-glucose, 4 mM glutamine and treated with DMSO for 24 h.
HMEC-UG-DMF1	HMEC incubated with 10 mM [U-13C]-glucose and 4 mM glutamine and treated with 100 uM DMF for 24 h.
HMEC-UG-DMF2	HMEC incubated with 10 mM [U-13C]-glucose and 4 mM glutamine and treated with 100 uM DMF for 24 h.
HMEC-UG-DMF3	HMEC incubated with 10 mM [U-13C]-glucose and 4 mM glutamine and treated with 100 uM DMF for 24 h.
HMEC-UG-DMF4	HMEC incubated with 10 mM [U-13C]-glucose and 4 mM glutamine and treated with 100 uM DMF for 24 h.
HMEC-UQ-C1	HMEC incubated with 10 mM glucose and 4 mM [U-13C]-glutamine and treated with DMSO for 24 h.
HMEC-UQ-C2	HMEC incubated with 10 mM glucose and 4 mM [U-13C]-glutamine and treated with DMSO for 24 h.
HMEC-UQ-C3	HMEC incubated with 10 mM glucose and 4 mM [U-13C]-glutamine and treated with DMSO for 24 h.
HMEC-UQ-C4	HMEC incubated with 10 mM glucose and 4 mM [U-13C]-glutamine and treated with DMSO for 24 h.
HMEC-UQ-DMF1	HMEC incubated with 10 mM glucose and 4 mM [U-13C]-glutamine and treated with 100 uM DMF for 24 h.
HMEC-UQ-DMF2	HMEC incubated with 10 mM glucose and 4 mM [U-13C]-glutamine and treated with 100 uM DMF for 24 h.
HMEC-UQ-DMF3	HMEC incubated with 10 mM glucose and 4 mM [U-13C]-glutamine and treated with 100 uM DMF for 24 h.
HMEC-UQ-DMF4	HMEC incubated with 10 mM glucose and 4 mM [U-13C]-glutamine and treated with 100 uM DMF for 24 h.
	Data are expressed as peak area.

## Sheet: Raw
Name	Formula	Mass (avg)	RT (avg)	RT (span)	Found	[Area] HMEC-Control1	[Area] HMEC-Control2	[Area] HMEC-Control3	[Area] HMEC-UG-C1	[Area] HMEC-UG-C2	[Area] HMEC-UG-C3	[Area] HMEC-UG-C4	[Area] HMEC-UG-DMF1	[Area] HMEC-UG-DMF2	[Area] HMEC-UG-DMF3	[Area] HMEC-UG-DMF4	[Area] HMEC-UQ-C1	[Area] HMEC-UQ-C2	[Area] HMEC-UQ-C3	[Area] HMEC-UQ-C4	[Area] HMEC-UQ-DMF1	[Area] HMEC-UQ-DMF2	[Area] HMEC-UQ-DMF3	[Area] HMEC-UQ-DMF4	[Area] MariBlank1	[Area] MariBlank2
10-HYDROXYDECANOATE	C10 H20 O3	188.141	9.54	0.025	21	95998	82844	79127	82213	85816	93152	95072	87584	89355	91465	86069	116224	92091	82908	80500	88545	71642	77404	74641	105240	88651
1-AMINOCYCLOPROPANECARBOXYLATE	C4 H7 N O2	101.048	1.62	0.056	19	13524	14464	14452	14479	11685	14497	13711	9040	10058	10053	6903	4253	2427	3575	1640	4487	3375	3559	4223
2,3-DIHYDROXYBENZOATE	C7 H6 O4	154.026	7.79	0	1												6646
2',4'-DIHYDROXYACETOPHENONE	C8 H8 O3	152.047	9.38	0.112	20	4756	5920	2725	2881	3502	5944	4242	6173	5730	4096	4992	6831	3748	2970	2645	2471	3726	3604	3061		1246
2-AMINOPHENOL-2	C6 H7 N O	109.053	3.68	0.123	19	2114	3078	2676	7076	5972	4234	6042	6857	2727	1326	5420	5614	8390	3361	5710	4696	3352	3743	3719
2-HYDROXY-4-(METHYLTHIO)BUTANOATE	C5 H10 O3 S	150.035	6.36	0.086	20	4963	5532	6734	3528	5109	2789	3384	5449	2758	3082	2636	10071	6756	9625	7472	4976	5237	5728	6071	570
2-HYDROXYBUTYRATE	C4 H8 O3	104.047	4.75	0.122	21	60492	44501	47114	32930	49731	25347	30632	41173	22938	15750	20336	34227	29448	25756	34946	29479	43717	24091	23813	4513	1425
2-HYDROXYPHENYLACETATE	C8 H8 O3	152.048	7.21	0.189	21	5060	4665	2629	4777	3317	4615	5366	5843	4961	5201	8056	6975	5451	6170	1777	4817	6033	7190	3244	2829	1704
2-METHYLGLUTARATE	C6 H10 O4	146.058	6.18	0.089	21	59769	77251	106506	117049	173526	217583	248403	151244	170904	150588	296144	433268	319454	62970	134973	92885	151445	109383	135855	75304	143048
2-METHYLMALEATE	C5 H6 O4	130.027	5.3	0.1	21	10808	14045	9808	17170	32202	25208	33230	30259	20279	19285	28017	31811	29935	21553	17480	16122	43248	10257	19495	2116	3467
2-PROPENOATE-1	C3 H4 O2	72.021	5.55	0.084	21	5658	4843	7355	6579	7495	8218	5922	4201	2875	4180	3507	7040	7585	6103	3657	4388	3151	5393	5488	633	731
3,4-DIHYDROXYBENZOATE	C7 H6 O4	154.027	6.29	0.091	21	2411	2430	3406	1642	2552	6851	2995	5057	5882	4314	5641	24928	7421	4772	3327	7150	2339	3161	2190	957	1456
3,4-DIHYDROXYPHENYLACETATE-2	C8 H8 O4	168.041	6.19	0.184	20	3249	9865	17016	5344		19861	3967	15823	3728	7628	5657	1417	6184	7601	8828	12592	2559	807	3564	3452	5286
3-HYDROXYMETHYLGLUTARATE	C6 H10 O5	162.053	4.82	0.067	21	195543	184425	193435	107422	117389	116019	122779	186078	190441	213915	193467	162235	147033	138071	121828	187540	189968	172009	182494	4287	6854
3-HYDROXYPHENYLACETATE	C8 H8 O3	152.047	9.38	0.182	21	4172	4870	2308	2685	3502	5536	3999	5966	5701	4096	4721	6214	3673	3149	2808	2195	3451	3453	2889	197	1427
3-METHYL-2-OXOVALERATE	C6 H10 O3	130.063	7.83	0.116	21	784926	705279	730345	844676	1281147	558851	648986	1236279	533885	302219	637078	919111	885929	673303	854967	643597	924202	821960	730052	5915	3316
3-SULFINOALANINE	C3 H7 N O4 S	153.01	1.82	0.137	19	1797		870	2241	1569	3165	3696	4077	6210	10021	24843	6262	8146	4013	4792	8266	12265	14695	8096	223
4-ACETAMIDOBUTANOATE	C6 H11 N O3	145.074	4.84	0.099	21	38055	36479	35809	10036	12202	7903	9746	13464	10435	6539	9894	15748	14311	10825	11529	10463	15428	12578	11488	387	1835
4-COUMARATE	C9 H8 O3	164.047	8.65	0.037	21	10116	6272	8521	10124	12497	11600	12531	10825	12290	11721	11760	14262	9382	6762	8342	8443	6950	7223	7251	5228	2978
4-HYDROXYBENZALDEHYDE	C7 H6 O2	122.037	8.02	0.101	21	39334	41861	53615	27459	40921	76591	46172	51415	64849	51481	48310	61632	43896	35571	39460	31196	32675	34333	29316	18770	43629
4-HYDROXYBENZOATE	C7 H6 O3	138.031	7.16	0.091	21	18550	19470	21625	17084	19559	31225	23932	25146	16272	20038	38261	117758	27094	10547	12314	12386	13712	10401	11603	10933	10421
4-HYDROXY-L-PHENYLGLYCINE	C8 H9 N O3	167.058	2.24	0.04	21	1499	1722	1164	27990	26982	19954	30525	20126	27889	25672	21903	27405	25939	27075	17950	24513	34362	15859	23395	371	286
4-PYRIDOXATE	C8 H9 N O4	183.054	5	0.052	19	5647	5740	7244	68295	72605	55883	61302	32500	18205	12396	20767	62101	70893	60288	76716	13984	30723	25498	26687
5-HYDROXYINDOLEACETATE	C10 H9 N O3	191.059	7.13	0.165	17	4458	4926	5223	813	279	259	260			443	195	157	1226	417	550	974	1223	386	118
5-HYDROXYTRYPTOPHAN	C11 H12 N2 O3	220.085	4.93	0.058	20	4406	4298	2327	53411	53376	38084	47576	75695	38644	22614	38048	63928	60556	57034	62757	50189	61470	52560	51732	262
6-CARBOXYHEXANOATE	C7 H12 O4	160.074	7.01	0.07	21	158954	157146	150350	184198	190623	186413	280110	194718	189331	182360	221656	450463	252006	143502	151004	155882	148976	137916	143989	150601	148260
ACETOIN	C4 H8 O2	88.0522	5.34	0.052	21	63673	71917	60802	76531	67227	80560	94173	140210	134980	142455	125103	113936	94239	76651	69954	123550	123342	116786	130999	5046	8478
ADENOSINE 2',3'-CYCLIC PHOSPHATE	C10 H12 N5 O6 P	329.054	4.84	0.066	13	22913	20235	24506									32689	31213	33462	31106	24307	26505	24846	27817	1984	1617
ADENOSINE DIPHOSPHATE RIBOSE	C15 H23 N5 O14 P2	559.068	6.3	0.07	17			448	4725	5655	6030	2591	9798	5787	4809	2265	8369	7030	6813	3104	7884	6452	6200	6838
ADIPATE	C6 H10 O4	146.058	6.18	0.106	21	137511	153764	116080	194370	265971	288684	323161	264666	252045	232437	367557	522176	349234	158708	156113	166038	191510	138406	159687	179502	174398
ADP-GLUCOSE	C16 H25 N5 O15 P2	589.084	5.17	0.004	2			3860													2455
AICAR	C9 H15 N4 O8 P	338.063	3.58	0.156	14	2693	3152	2630			124		300			477	4344	3686	4586	4630	1113	1687	385	563
ALLANTOIN	C4 H6 N4 O3	158.044	1.74	0.008	19	115084	83239	85367	30903	44763	22568	27056	41938	24960	16346	24253	33409	34707	27262	32456	29275	51485	29843	26403
AMINOADIPATE	C6 H11 N O4	161.069	2	0.072	19	2320349	2224088	2295662	2747051	2472542	2591411	2864091	2941561	3544491	3764663	2921283	2670302	2734144	2913086	2630881	3481501	4055628	2980223	3659239
ARABITOL	C5 H12 O5	152.07	1.79	0.433	15				10869	17620	3370	10479	54345	46500	77435	8446	195772	8848	30655	32326		50461	7851	47592
ASPARAGINE	C4 H8 N2 O3	132.053	1.6	0.108	18	2422	1570		323494	292927	329124	321678	258635	269702	328807	304129	946942	933548	995119	934295	699772	640924	628004	690860
ASPARTATE	C4 H7 N O4	133.038	1.49	0.035	21	188757	166188	163153	355930	468369	421771	489649	39110	70755	80010	48316	47240	53092	46438	50794	23251	24056	20063	28866	6860	6295
AZELATE	C9 H16 O4	188.105	8.67	0.037	21	987018	1020397	1056372	927166	860261	1018521	1183981	848502	965886	903224	1247813	4221381	1680857	714011	740695	690659	638734	664556	667962	784228	730564
BENZOATE	C7 H6 O2	122.037	7.34	0.137	21	32752	26442	28766	123203	92553	95894	122260	117868	99832	59756	126884	248994	152705	105849	134892	74134	121292	93225	104528	26799	27269
BETA-GLYCEROPHOSPHATE	C3 H9 O6 P	172.014	1.57	0.104	19	533563	532168	549064	13555	12409	10309	17120	22736	32703	39739	26255	286614	288082	284958	214397	425111	414190	328816	390781
BETA-NICOTINAMIDE ADENINE DINUCLEOTIDE-2	C21 H27 N7 O14 P2	663.109	3.77	0.089	20	1488717	1452295	1465721	7580	6957	6669	6627	85705	89453	114382	87063	1737169	1698606	1843950	1694995	2296101	1774311	1656931	1995200		236
BIOTIN	C10 H16 N2 O3 S	244.09	7.13	0.1	9	3411	4874	3481		291			226		415						506		360	381
BUTANOATE	C4 H8 O2	88.0523	5.81	0.1	21	17703	19267	13960	9770	10768	11212	12919	7547	10521	9954	12878	15567	11868	9155	11252	9445	8371	11361	11782	4542	3668
CARNOSINE	C9 H14 N4 O3	226.107	1.53	0.021	11	20141	19562	21990									7212	6545	5553	4190	5892	6497	6974	6671
CDP-ETHANOLAMINE	C11 H20 N4 O11 P2	446.06	2.02	0.037	19	43179	43119	41299	17573	23833	22180	21206	192494	208477	311119	197423	110483	111398	118799	100229	425022	440283	359979	473755
CITICOLINE-1	C14 H26 N4 O11 P2	488.109	2.07	0.134	20	885	866	550	703	939	747	1719	4345	6237	8028	4496	592	483	329	749	3687	4488	2818	3543	352
CITRAMALATE	C5 H8 O5	148.037	4.37	0.166	21	47018	42000	36491	19141	18752	29572	27014	22577	22333	22229	34652	42219	38493	20997	22509	22702	10563	20463	19211	2107	4433
CITRATE	C6 H8 O7	192.027	3.96	0.139	20	10135831	9635606	9575961	1209161	1236512	1167165	1205187	1461870	1060829	1046993	1135844	1168180	1063681	828158	914987	1197656	962838	1210677	1288731		20268
CYCLIC AMP	C10 H12 N5 O6 P	329.054	4.84	0.066	13	22913	19865	24361									32689	31213	33046	30569	24307	25782	24846	27817	1636	1377
CYTIDINE MONOPHOSPHATE	C9 H14 N3 O8 P	323.052	2.2	0.008	19	195074	179301	188044	143030	100757	157309	167733	105310	238891	324056	152482	161926	154715	215673	95123	193317	181000	101479	160481
CYTIDINE	C9 H13 N3 O5	243.088	1.52	0.048	21	50006	51777	47051	39208	29785	20783	16245	13119	8131	10481	5167	61261	42430	61493	49302	18912	20959	19116	23044	2243	2298
D-ALANINE	C3 H7 N O2	89.0478	1.49	0.119	21	53128	57679	46539	96172	85388	122994	125824	13112	18990	25489	15984	10719	17018	16927	13749	9911	9823	8067	9805	3282	2103
DEOXYADENOSINE MONOPHOSPHATE	C10 H14 N5 O6 P	331.071	3.68	0.204	19	4583	1564	1305	292138	119703	37270	46072	24641	42915	29735	14742	16623	35940	8050	45020	44190	72650	49775	56704
DEOXYCHOLATE	C24 H40 O4	392.291	13.81	0.144	19	4421	6011	3772	366	1190	7073	3627	2414	3260	1232	1687	7795		1139	6914	1346	1045	358	2187		811
DEOXYCYTIDINE MONOPHOSPHATE-1	C9 H14 N3 O7 P	307.056	2.16	0.137	19	5166	3578	3075	6082	4726	1353	3520	937	2080	2933	945	240	359	509	248	555	632			38230	36907
DEOXYCYTIDINE MONOPHOSPHATE-2	C9 H14 N3 O7 P	307.057	3.59	0.139	17	7114	5506	8222	3140	1592	585	366				1542	4012	3724	2841	3260	458	2299	2228	1255		2413
DEOXYGUANOSINE	C10 H13 N5 O4	267.094	5.42	0.143	14		351			8535		4594	3052	6500	2616		10226	5025	2510	10703	13814	4235	10939	2741
DEOXYGUANOSINE-MONOPHOSPHATE	C10 H14 N5 O7 P	347.063	3.64	0.123	21	1211753	1128985	1210051	294824	278122	744212	303907	335841	346187	458518	337539	1615398	1728418	1861020	2020218	950537	825686	1111677	929925	4481	53094
DEOXYURIDINE	C9 H12 N2 O5	228.074	4.79	0.056	20	2611	2039	2172	706	2136	779	1362	3989	2789	1771	2568	917	1303	1404	1299	3720	4011	4036	3629	200
DEOXYURIDINE-MONOPHOSPHATE	C9 H13 N2 O8 P	308.041	3.81	0.123	19	5148	8458	5938	3416	2833	3798	3427	667	1155	1855	721	1398	2502	2701	1524	2177	1645	2153	1918
DOCOSAHEXAENOATE	C22 H32 O2	328.239	17.06	0.065	18	2256	4687	3786	3430	4901	2964	698	4299	2173		6926	3646	2804	1831	5360	1751	1990	5721	3161
DOPAMINE-3	C8 H11 N O2	153.079	4.52	0.139	19	30998	32987	33204	18614	16132	20765	21244	10637	15064	18074	12166	17657	12467	19373	13467	9876	15668	10296	7210
D-ORNITHINE	C5 H12 N2 O2	132.09	1.49	0.031	19	48964	53238	57145	76260	61862	54092	51721	91959	59173	42693	63778	74728	77461	66191	83255	84127	78214	86177	78885
D-RIBOSE 5-PHOSPHATE	C5 H11 O8 P	230.019	1.54	0.151	14	20743	20248	18978							629		6392	2629	4480	2660	7247	8126	6551	4057	1878	1489
ELAIDATE	C18 H34 O2	282.256	19.21	0.116	21	2009	5074	4166	2371	2956	4020	2239	1370	964	2103	3250	2779	3926	1868	3083	2295	2328	3893	3378	2437	2069
EPINEPHRINE	C9 H13 N O3	183.088	2.16	0.049	2																				8789	12886
ETHYLMALONATE	C5 H8 O4	132.043	5.81	0.067	21	38652	30156	40529	20136	22745	31356	25256	24509	24971	13265	35446	38525	32896	18977	24326	29117	33173	21837	16605	10530	6624
FAD	C27 H33 N9 O15 P2	785.156	5.92	0.101	21	175871	178596	187632	217952	265158	269212	106553	804713	339953	77418	702745	510992	527079	424074	662106	41949	551002	405095	602112	1197	354
FERULATE	C10 H10 O4	194.058	8.5	0.067	21	4272	5382	5959	4398	4482	5376	6290	3789	2559	4931	5707	4982	3479	6308	5194	3550	4073	5978	5237	2711	6463
FOLATE	C19 H19 N7 O6	441.139	6.18	0.067	19	315	404	210	692173	647218	439768	466397	992384	557126	317892	514825	736237	712966	569756	724926	683853	821919	761484	729813
FRUCTOSE	C6 H12 O6	180.064	1.42	0.22	21	42471	36333	40003	15241	16776	11239	13630	36883	39630	42891	39536	31061	30509	27435	32309	55330	68695	49477	63480	2544	2482
FRUCTOSE 6-PHOSPHATE	C6 H13 O9 P	260.031	1.52	0.1	20	56384	52852	57706	47014	42563	41193	53033	22328	33936	39277	41874	65837	76854	82797	66731	82462	83668	71253	76116		211
FUMARATE	C4 H4 O4	116.011	4.26	0.2	20	114506	68922	62222	45648	66239	49320	46015	19157	19979	16022	15765	25284	12939	8776	10838	9025	12584	7857	6967		231
GALACTITOL	C6 H14 O6	182.079	1.54	0.02	21	63928	67217	70595	17117	18503	16078	16507	29313	24488	25904	26008	205036	220686	228129	225171	308438	282433	261520	294780	20254	14392
GALACTURONATE	C6 H10 O7	194.043	1.63	0.163	19	4925	4523	4272	291	632	643	259	878	495		709	5491	6822	4161	4165	2503	3051	2999	3008		239
GLUCONATE	C6 H12 O7	196.059	1.49	0.132	20	126095	117231	125678	9997	12185	8057	14407	50357	46241	44286	42626	84701	83904	73845	73803	379427	446707	317643	436114		626
GLUCONOLACTONE	C6 H10 O6	178.048	2.21	0.133	20	1670	2743	254	4822	5228	2046	4239	3680	3111	3866	1553	11977	10075	7509	4750	2655	5631		1874	1996	1012
GLUCOSE 1-PHOSPHATE	C6 H13 O9 P	260.031	1.52	0.1	20	56384	52852	59071	47014	42563	41193	53033	22328	33936	39277	41874	65837	79420	82797	68710	82462	86359	71253	76116		211
GLUCOSE 6-PHOSPHATE	C6 H13 O9 P	260.031	1.52	0.1	20	56384	52852	59071	47014	42563	41193	53033	22328	33936	39277	41874	65837	79420	82797	68710	82462	86359	71253	76116		211
GLUCURONATE	C6 H10 O7	194.042	1.85	0.083	19	421	1582	768	378	1138	1103	744	1271	1858	1259	2849	5568	4313	4566	6834	3557	7553	6021	6611
GLUTAMATE	C5 H9 N O4	147.054	1.6	0.063	21	25047405	23246287	23431743	18569447	20826397	20001584	19699487	14187181	14594742	13309815	13565902	3073155	3037329	2995882	3051177	4045839	4382456	3283856	3732717	7391	6628
GLUTAMINE	C5 H10 N2 O3	146.07	1.5	0.034	21	948755	904258	918401	2809159	3163097	2911486	3085780	4530369	3950360	3714771	3770452	57154	58496	52241	57104	107843	106157	86890	107053	6757	7469
GLUTARATE	C5 H8 O4	132.042	5.34	0.068	21	187136	147132	158053	181870	248669	189045	217842	361886	354534	325457	333578	254244	213101	182265	172454	280390	395321	265919	295866	17982	23383
GLUTATHIONE REDUCED	C10 H17 N3 O6 S	307.084	3.69	0.123	20	544877	586176	647782	17285122	13453887	17760427	17787425	19968985	24133439	25297619	21317558	2104696	2256530	3819033	3549113	5992756	5281953	5119852	5378413		4031
GLYCERALDEHYDE	C3 H6 O3	90.0318	2.93	0.153	21	5331942	3095827	3193142	838909	1156001	671048	753028	884701	544617	439391	674848	4704069	4109550	3449473	3913714	3922453	5703570	3700947	3868463	12454	59696
GLYCERALDEHYDE 3-PHOSPHATE	C3 H7 O6 P	169.998	1.85	0.082	20	6824	9827	7793	5270	3686	1905	2764	5302	3640	3582	2765	19145	18947	18180	17839	18652	21017	20086	19862	477
GLYCERATE	C3 H6 O4	106.027	1.87	0.021	21	24014	18215	19851	12641	22433	15500	12570	29538	16234	11421	32598	35820	38883	30254	47935	28504	48776	45630	39052	1717	1554
GLYCEROL 3-PHOSPHATE	C3 H9 O6 P	172.014	1.57	0.104	19	561048	559279	577882	14101	12616	10309	17349	24283	34164	41704	27522	303310	303498	299593	226873	451878	432390	347719	410016
GLYCINE	C2 H5 N O2	75.0318	2.22	0.093	20	4126	4422	4623	45303	33409	26548	38249	43822	33520	40434	35400	78067	84182	92186	47765	31010	30818	22076	34971	673
GLYCOCHENODEOXYCHOLATE	C26 H43 N O5	449.313	11.65	0.032	20	101576	121922	105755	92321	132530	75575	87703	163578	94556	42355	119631	135092	154568	110089	129133	107362	133068	170122	126377	460
GLYCOCHOLATE	C26 H43 N O6	465.308	10.23	0.023	19	41776	40145	39324	20602	24433	12896	17815	33623	15298	8516	18920	26445	24322	16320	25405	18394	26350	26128	22621
GLYCOLATE	C2 H4 O3	76.0162	1.63	0.148	21	41377	41550	47534	16638	22725	16688	18329	27401	15255	12397	24375	31758	41170	38005	46201	81152	77348	87584	94092	5471	9221
GUANOSINE MONOPHOSPHATE	C10 H14 N5 O8 P	363.058	3.77	0.122	21	292167	238374	307087	145175	129229	300529	157633	140314	119484	134866	143951	623377	640744	638809	789535	496120	433191	506154	536250	2023	18010
GUANOSINE	C10 H13 N5 O5	283.092	4.87	0.106	21	23799	20734	25779	21036	17694	19801	19490	26476	22308	24880	26831	31232	33340	39877	35102	35430	33908	44309	39220	312	510
HIPPURATE	C9 H9 N O3	179.059	7.24	0.148	21	440939	412582	431089	136375	135324	88868	104494	182190	87212	46077	92922	143853	140094	116012	138593	106162	139002	139872	120945	271	452
HOMOGENTISATE	C8 H8 O4	168.04	6.19	0.184	20	3985	10301	18656	6893		19861	3967	16710	3728	9650	6179	3276	6999	7601	9571	15100	2559	2080	3564	3614	5286
HOMOVANILLATE	C9 H10 O4	182.056	7.01	0.122	21	39401	8373	4884	29617	34842	41115	40103	45365	39910	12157	25194	58955	41457	8003	36711	41759	2210	18616	26326	32868	31924
HYDROQUINONE	C6 H6 O2	110.037	7.27	0.068	21	7280	11732	10914	11030	8812	9894	8680	8695	12321	11061	10409	12116	11126	12527	10620	11640	9106	10605	10496	4953	3236
HYDROXYPHENYLLACTATE	C9 H10 O4	182.058	6.43	0.068	21	73203	76654	79271	162092	176843	152448	139846	117976	89833	80497	94945	182072	170632	162581	170219	103543	103729	112348	114814	1660	1270
INOSINE	C10 H12 N4 O5	268.081	4.89	0.122	21	19643	23617	21251	44137	39329	46730	39394	56197	49008	44466	59466	115072	130797	223327	132088	73689	94764	134647	74419	343	278
ISOCITRATE	C6 H8 O7	192.027	3.08	0.214	13	1168772	993443	1055669	82880	94323	96645	57111	129914	72158	56009	65097									658	1145
ITACONATE	C5 H6 O4	130.027	5.3	0.1	21	15704	15493	12106	18637	46316	27010	35676	34544	20595	26078	30057	35564	32736	23547	24815	23266	47129	20960	20577	2618	3679
KETOLEUCINE	C6 H10 O3	130.063	6.48	0.054	21	27774	26179	23447	23585	33178	28911	23422	22688	25945	24281	20035	20619	24619	25454	18319	19907	23612	19140	26316	3009	8370
KYNURENATE	C10 H7 N O3	189.043	7.52	0.108	18		210		2574	3816	3515	5583	4239	4352	2419	4965	4854	5004	4732	4237	3370	6407	6988	5445	724
LACTATE	C3 H6 O3	90.0318	2.93	0.153	21	5498312	3119301	3288291	884098	1176577	678491	791068	936878	550888	463706	687852	4820460	4163981	3469397	4114517	4124622	5841411	3778428	3947111	13606	61574
L-ALANINE	C3 H7 N O2	89.0479	1.95	0.034	20	163143	122037	120877	112942	138785	103263	119095	155238	195443	177891	175075	106325	109587	112657	83124	186608	241632	116383	159696		267
L-DOPA	C9 H11 N O4	197.069	4.1	0.166	19	92847	88565	87150	49650	64954	52797	37021	51843	42954	12744	43026	53663	50029	45185	52355	43281	52168	47947	41647
L-ORNITHINE	C5 H12 N2 O2	132.09	1.49	0.031	19	49320	53865	57145	77243	63024	54865	52748	93791	59560	42693	64121	75708	77461	66191	83255	85453	78214	86978	79641
LUMICHROME	C12 H10 N4 O2	242.081	8.57	0.116	21	1409	870	3740	13483	15271	14987	12593	13244	6440	9204	8687	10661	10855	10645	10941	6281	8323	7730	8316	157	531
LYSINE	C6 H14 N2 O2	146.106	1.37	0.115	21	84087	87479	94354	76661	79231	61938	77924	96779	87047	67332	73543	86107	85939	76955	83637	103399	86121	68481	79828	1498	708
MALATE	C4 H6 O5	134.022	2.2	0.082	21	3163196	2334809	2339924	1953083	2130416	1549412	2067761	754569	948725	873070	633072	463811	429675	379708	241766	231785	255873	120637	194918	6596	4644
MALTOSE	C12 H22 O11	342.115	2.16	0.057	21	10873	3352	6277	4057	4117	6725	6615	15121	9360	4738	8542	37471	19616	7528	6760	8370	7030	2902	4826	8963	5421
MANDELATE	C8 H8 O3	152.048	7.21	0.189	21	5060	4665	2629	4186	3317	4440	5366	5678	4961	5049	7621	6549	5050	6170	1611	4640	5587	7190	3122	2492	1581
MANNITOL	C6 H14 O6	182.079	1.54	0.02	21	64715	67114	71217	17286	18503	16078	16507	29615	24592	26295	26297	206805	222245	229750	227630	311138	285385	264686	297594	20254	14392
MANNOSE 6-PHOSPHATE	C6 H13 O9 P	260.031	1.52	0.1	20	54217	51319	56341	44583	40512	40333	51312	21592	31544	38826	39964	63695	74114	77045	64795	79918	80100	66871	71120		211
METHYGLUTARATE	C6 H10 O4	146.058	6.18	0.106	21	137511	153764	116662	196709	273204	288684	330154	269887	258655	232437	373486	529871	354382	161329	159526	166038	199510	150051	161738	190496	178381
METHYL JASMONATE	C13 H20 O3	224.141	10.99	0.084	21	5886	6608	4787	5853	6703	6042	4942	4748	5345	4629	4625	5224	7174	6049	6897	4633	3750	3238	5149	5495	3605
MEVALONATE	C6 H12 O4	148.074	4.85	0.184	21	23636	22006	22666	10718	5910	9254	9395	14073	7786	6577	10007	15123	10377	7766	8811	8182	13763	9784	10802	1368	1515
MONOMETHYLGLUTARATE	C6 H10 O4	146.058	6.18	0.106	21	170720	162453	156924	227309	273742	288942	330154	270571	258655	258527	399473	535734	363391	183610	195194	189792	199983	172448	192329	191279	178508
N6-(DELTA2-ISOPENTENYL)-ADENINE	C10 H13 N5	203.116	7.67	0.119	21	63620	66491	70909	13058	16530	14083	12760	18265	7173	9977	14593	49449	52157	57744	47144	38814	44664	51870	46833	587	283
N-ACETYLALANINE	C5 H9 N O3	131.059	4.32	0.12	16	18410	36032	21900	3027			10063		1392	5983		8755	9544	12450		19737	8698	5866	9708	656	291
N-ACETYLASPARAGINE	C6 H10 N2 O4	174.064	2.2	0.1	20	4180	4249	2942	2565	2713	3218	3964	8938	12442	12709	7851	11855	9344	10776	6317	16816	14355	9292	16631	2441
N-ACETYLASPARTATE	C6 H9 N O5	175.048	3.62	0.156	20	37454	28682	29019	37210	36994	33070	36808	67710	86494	93267	77095	34898	32535	34406	29350	85423	79569	72066	79211		441
N-ACETYLCYSTEINE	C5 H9 N O3 S	163.03	5.12	0.086	20	5282	1970	2362	7857	11626	14437	8718	22371	25545	23850	19793	9538	12037	16561	21034	48444	56621	32717	47254		1844
N-ACETYLLEUCINE	C8 H15 N O3	173.106	7.55	0.115	21	6875	5987	7856	3558	5032	3303	5289	33831	5075	3289	4111	5250	8322	5451	5189	8037	10369	9889	7201	1733	607
N-ACETYLMETHIONINE	C7 H13 N O3 S	191.062	6.54	0.04	19	14517	17201	13903	7692	6055	8275	6757	16160	6039	4214	7327	7389	8397	6006	9530	7933	9143	7125	8662
N-ACETYLNEURAMINATE	C11 H19 N O9	309.106	1.8	0.069	21	1424398	1436554	1231442	61374	66562	58435	64399	67887	58306	47658	49597	678177	708527	628779	633170	661562	692569	544606	666015	15135	10926
N-ACETYLPHENYLALANINE	C11 H13 N O3	207.09	8.07	0.054	21	1933	3217	4007	3369	1825	3354	3804	4172	3937	2952	4346	6078	6105	5084	5666	6276	7976	6844	6984	283	323
N-ACETYLSERINE	C5 H9 N O4	147.054	2.22	0.28	10	109078			26558					15406				32382	28756	24951	27265	37144	35446	20692
N-ACETYLTRYPTOPHAN	C13 H14 N2 O3	246.102	8.33	0.037	7				683				3040				2750	1841			3062	2401	1976
N-FORMYL-L-METHIONINE	C6 H11 N O3 S	177.046	6.74	0.035	19	83143	68707	89137	37948	44796	32872	32561	58824	48255	22517	42848	28573	27961	39389	47864	42744	71125	55161	49386
N-METHYLASPARTATE	C5 H9 N O4	147.054	1.6	0.063	21	25139444	23331031	23676839	18624322	20891717	20086289	19750900	14214262	14635596	13360667	13613244	3083183	3044620	3003255	3061773	4060396	4421881	3290993	3740785	7569	6628
NORVALINE	C5 H11 N O2	117.079	2	0.072	19	129000	151101	138583	168668	137766	154289	168516	167588	202905	242971	183021	165776	171138	187276	154637	208560	192539	182021	234179
OLEATE	C18 H34 O2	282.256	19.21	0.116	21	2242	5074	4166	2890	2956	4134	2612	1370	964	2296	3693	2913	4250	1868	3390	2295	2898	4231	3539	2437	2200
OMEGA-HYDROXYDODECANOATE	C12 H24 O3	216.173	11.11	0.025	21	162323	165223	159072	156060	162821	159945	169966	164042	179626	168536	164260	175357	169301	160546	159563	157051	146074	158903	161692	169753	164564
OPHTHALMATE-1	C11 H19 N3 O6	289.127	2.48	0.133	17	298621	276371	322937	4053	3433	4440	2982	1744	762	487	969	1201	249	408	523		270		225
OPHTHALMATE-2	C11 H19 N3 O6	289.127	4.28	0.074	19	6807	6526	6081	18083	21204	18193	18140	13297	13489	14481	15112	20372	19060	17407	19174	16522	19752	16485	17360
OROTATE	C5 H4 N2 O4	156.017	4.32	0.101	17	984	1001	1281	485	898	1427	450	463	2397	860	3445	14403	3614		361	455			484		272
OXOADIPATE	C6 H8 O5	160.037	4.52	0.066	3					6552						12826		7706
OXOGLUTARATE	C5 H6 O5	146.022	3.61	0.156	19	99851	80558	77127	42630	68292	57728	56308	51350	55763	47469	51276	13658	13192	9029	9093	13231	19783	8456	10347
OXOPROLINE	C5 H7 N O3	129.043	3.9	0.183	21	2370136	2196919	2232011	6474192	6952417	4844663	5342139	9573108	5489967	3806338	5726824	376903	339133	243237	275771	361930	438755	347356	366846	11686	33441
PALATINOSE	C12 H22 O11	342.115	2.16	0.057	21	10873	3352	6277	4057	4117	6725	6615	15121	9360	4738	8542	37471	19616	7528	6760	8370	7030	2902	4826	8963	5421
PALMITATE	C16 H32 O2	256.24	19.05	0.184	21	26326	32836	29091	29059	28093	23817	28443	23652	22937	28438	32519	24650	25351	26016	32539	27462	25862	24156	29601	32167	24878
PANTOTHENATE	C9 H17 N O5	219.111	5.55	0.107	21	17815176	18037711	18673299	17907848	17641981	17000448	17286992	12083628	8935504	7226248	8961555	17150791	17643476	17075000	17535531	9218354	11078501	10059380	10256622	762	849
PHENYLACETATE	C8 H8 O2	136.052	6.43	0.151	20	3385	3819	4048	10091	4248	4997	7290	1259	604	1582	1421	11780	11401	8279	5929	896	2822	169	2602		1108
P-HYDROXYPHENYLACETATE	C8 H8 O3	152.048	7.21	0.189	21	5060	4665	2629	4777	3317	4728	5366	6007	4961	5201	8056	7393	5451	6170	1777	4994	6033	7190	3244	2829	1704
PTERIN	C6 H5 N5 O	163.05	4.42	0.217	14	9450	10617	7666		299	948	236					8060	6947	18942	23440	2055	5699	11097	12025
PYRAZOLE	C3 H4 N2	68.0373	1.72	0.056	18		214	1621	1385	2458	2681	2409	3673	2324	1388	6127	6604	4896	2983	2566	1375	2743	3409	1897
PYRIDOXAL-PHOSPHATE	C8 H10 N O6 P	247.025	3.74	0.123	19	29971	25583	21668	20269	24558	21030	25188	20259	14035	16008	18010	23991	21962	25386	16975	20129	19393	14541	20625
PYROCATECHOL	C6 H6 O2	110.037	6.3	0.166	21	1698	1524	1976	1734	2587	3419	1936	3562	3419	2745	3876	12350	3218	2157	2186	3328	2679	1378	783	4675	1292
PYROGLUTAMATE	C5 H7 N O3	129.043	3.9	0.183	21	2400713	2221219	2228729	6473732	6951378	4846251	5340040	9585205	5504954	3815236	5723346	381836	339249	250595	274155	366920	439590	345816	375592	11959	32254
PYRROLE-2-CARBOXYLATE	C5 H5 N O2	111.032	6.81	0.172	14			354		488	109	257	21585	16223	10359	13900	741		207		11594	17164	17915	17491
QUINATE	C7 H12 O6	192.063	1.88	0.051	16			1575	1047	4123	5480	1966	957	1628	890	3784	6743	4299	44639	6811	1527	460		1147
RESORCINOL MONOACETATE	C8 H8 O3	152.047	9.38	0.182	21	4982	5334	2725	3122	3888	6334	3999	6520	6042	4370	4721	6660	3888	3328	3085	2195	3937	3604	3061	754	1773
RIBOFLAVIN	C17 H20 N4 O6	376.138	6.76	0.192	21	1904	1725	1107	40758	36236	29958	35374	38946	25607	20164	32678	49167	47331	36748	48151	35012	39126	38280	38104	231	286
S-ADENOSYLHOMOCYSTEINE-1	C14 H20 N6 O5 S	384.122	3.96	0.18	19	13189	8113	10890	38467	28915	45910	36979	80758	83639	95870	61299	62888	69607	126322	104331	174408	115657	139462	172576
S-ADENOSYLHOMOCYSTEINE-2	C14 H20 N6 O5 S	384.123	4.32	0.089	19	28497	24987	35138	46225	31951	67475	50532	69496	112943	137721	86523	113814	98988	194598	170427	230503	213943	174431	210838
SEBACATE	C10 H18 O4	202.121	9.43	0.041	21	580171	566962	567213	639795	558482	658769	811825	581850	656777	678634	684525	944347	736115	540982	542141	520610	535020	495581	560882	610899	568299
SERINE	C3 H7 N O3	105.043	1.45	0.082	21	11000	8714	7438	3097	9893	7368	9833	10005	11417	10396	7189	23129	22046	23533	20434	16612	21776	11863	16277	445	686
SHIKIMATE	C7 H10 O5	174.053	1.8	0.037	16				3910	6053	5326	4966	8670	7772	5192	5809	74154	73526	67671	80666	53480	46476	57735	53290
STEARATE	C18 H36 O2	284.271	21.84	0.25	21	2449	32793	26038	21707	23027	19626	21104	21749	19816	18765	18716	21623	38910	20100	24903	28656	23366	26216	26410	32158	19792
SUBERATE	C8 H14 O4	174.089	7.85	0.038	21	566220	564399	587165	640694	601623	677382	798644	603061	656188	636900	823713	1563012	949017	513104	529244	516456	473384	501345	489490	636214	551777
SUCCINATE	C4 H6 O4	118.027	4.44	0.139	21	924586	705119	708492	241921	134938	173722	117064	121999	139386	111589	103259	289338	202402	136576	174478	144044	187789	168837	143608	10027	25328
TARTRATE	C4 H6 O6	150.017	1.85	0.122	20	4980	7255	4750	10609	22949	18956	17542	30013	32094	43040	43894	12728	19534	20908	23266	28132	36011	28539	24140	252
TAURINE	C2 H7 N O3 S	125.015	1.49	0.051	21	76086	77833	78606	143619	133212	173162	183049	183123	284853	424570	225499	122670	130224	144309	113651	239399	242644	186232	250358	3566	5909
THYMIDINE	C10 H14 N2 O5	242.091	5.43	0.213	21	2386	2986	3025	11267	13071	9779	9833	12992	17328	25693	13943	219742	202719	182968	187783	120370	138415	102527	147668	2307	478
THYMIDINE-MONOPHOSPHATE	C10 H15 N2 O8 P	322.055	5.29	0.232	19	1128	476	557	342	423	1193	812	982		150	924	6635	6936	6499	5018	3408	4598	3964	4308	435
TRYPTOPHAN	C11 H12 N2 O2	204.09	6.3	0.052	19	587715	592508	599565	3129182	3240065	2610519	2741555	3864281	2783725	2159052	2894751	3506592	3485362	3139364	3499900	3235116	3358456	3521896	3197948
TYROSINE	C9 H11 N O3	181.074	4.31	0.151	19	312853	392009	418985	2127313	2495593	2102356	2166903	2340866	1644028	1287055	1817315	2611497	2392054	2067088	2242338	1896123	2292746	1576810	1843046
URACIL 5-CARBOXYLATE	C5 H4 N2 O4	156.017	4.32	0.101	17	984	1001	1281	485	1008	1427	450	463	2711	860	3445	14403	3614		361	455			484		272
URACIL-2	C4 H4 N2 O2	112.026	3.53	0.186	18				841	5113	3818	6593	8664	4351	3075	4827	15972	4204	5578	757	4643	4577	4990	4141	4864	6877
URATE-1	C5 H4 N4 O3	168.029	3.88	0.123	20	547916	594918	589280	92701	84619	75925	71396	73138	44000	35620	53119	87259	76982	73959	81461	57672	68393	53678	74771		1290
URATE-2	C5 H4 N4 O3	168.029	3.88	0.123	20	548236	595259	589309	92811	84619	75925	71396	73138	44000	35766	53119	87259	76982	73959	81461	57672	68393	53678	74771		1290
URIDINE 5'-DIPHOSPHATE	C4 H8 N2 O3	132.053	1.6	0.133	19	3142	3071	1121	335632	294686	331015	324820	258635	271803	328861	305431	955788	933844	999729	938050	699899	644512	629089	693090
URIDINE DIPHOSPHATE GLUCOSE	C15 H24 N2 O17 P2	566.055	2.02	0.058	21	2272311	2279927	2455300	138627	189377	220720	175043	3330088	4287962	5174878	3559530	11782177	11978862	11132489	12023319	5448795	10767664	10088260	10617642	3146	356
URIDINE DIPHOSPHATE-N-ACETYLGALACTOSAMINE	C15 H24 N2 O17 P2	566.055	2.02	0.058	21	2291467	2306960	2490686	138627	189377	220720	175403	3415947	4296208	5184775	3603787	11868817	12054913	11206834	12060629	5455351	10787461	10387060	10771080	3146	356
URIDINE DIPHOSPHATE-N-ACETYLGLUCOSAMINE	C17 H27 N3 O17 P2	607.082	2.17	0.052	21	4220306	4279657	4394929	467409	544567	689104	491907	3527189	3612264	3560071	3752128	10322212	10211944	8452980	11856772	5965055	14898869	15182468	15263276	4860	2645
URIDINE MONOPHOSPHATE	C17 H27 N3 O17 P2	607.081	3.53	0.137	11	18059	30256	34709									31172	17793	13566	17864	51970	71916	46002	49779
XANTHINE-2	C5 H4 N4 O2	152.034	4.25	0.106	19	193526	200651	209638	157290	149856	111191	125677	248294	110161	73826	142238	168390	146353	135435	168419	158177	183207	214883	186312
XANTHOSINE	C10 H12 N4 O6	284.075	5.2	0.216	21	35409	37906	37838	11354	13726	10248	15678	17067	13246	8838	13828	31940	32548	25699	33980	23699	27082	28867	27080	105	507
XANTHOSINE-MONOPHOSPHATE	C10 H12 N4 O6	284.075	5.03	0.137	19	9630	11898	7938		3069	2228	1361	2700	1528	941	2088	7116	4464	4268	5236	3585	1852	4957	4563		230
2-HYDROXYGLUTARIC	C5 H8 O5	148.037	3.71	0.139	21	290307	272948	300728	131062	148029	134094	128933	124610	129015	127847	126318	51079	43575	34003	38446	52500	45816	48803	54665	1927	1673
PYRUVATE	C3 H4 O3	88.0164	2.21	0.15	21	30247	26215	26013	11281	13627	9517	12368	5214	5374	3953	4473	33490	28280	26116	22899	20422	31804	18158	20647	1354	410
5-Aminopentanoic acid	C5 H11 N O2	117.079	2	0.122	20	129000	151101	139373	168668	138083	154289	168516	168636	202905	242971	184582	165776	171444	187488	162286	210112	193568	187614	235461	308
4-Hydroxyphenyl-2-propionic acid	C9 H10 O3	166.063	8.2	0.116	21	12126	12337	15784	9242	9939	7377	7982	13745	7080	6867	8846	9972	9425	8227	8915	10098	12275	8582	7224	1458	699
Dimethyl adipate	C8 H14 O4	174.089	7.85	0.038	21	564152	557760	579104	620085	594531	677144	783668	591867	638369	636840	809443	1555816	942490	506468	520313	501019	462989	494366	482607	625609	542327
Homovanillic acid	C9 H10 O4	182.056	7.01	0.122	21	39050	8741	5275	29617	35130	40855	40103	45365	40399	11866	26640	58740	42832	8244	37549	41759	3525	19065	27556	34785	33470
3,4-Dihydroxyhydrocinnamic acid	C9 H10 O4	182.056	7.01	0.122	21	40335	10176	6899	30241	35969	42759	42283	46260	41838	13992	27702	60335	44120	9663	38042	44115	5431	20559	28806	36050	36418
Hydroxyphenyllactic acid	C9 H10 O4	182.058	6.43	0.068	21	73391	76654	79781	163212	177145	148373	140164	118258	90008	80649	95465	182207	171778	162956	171072	103642	103729	113298	115208	1660	1493
Azelaic acid	C9 H16 O4	188.105	8.67	0.037	21	996330	1036143	1064740	946330	860360	1018712	1191614	859277	971098	906237	1262571	4247843	1716518	716979	741532	698918	639267	668184	674244	784509	734777
undecanedioic acid	C11 H20 O4	216.137	10.16	0.041	21	1040446	1074595	1072425	822759	760158	881504	1004352	810438	915680	876389	966735	2200886	1022399	770216	754029	734535	676361	743170	770086	815305	795580
3-Hydroxysebacic acid	C10 H18 O5	218.115	7.54	0.041	21	31219	32156	30552	29756	32408	32542	31555	24573	32146	25958	34768	55290	43437	26322	29586	26895	27951	32593	32862	30713	28844
3-(3,4,5-Trimethoxyphenyl)propanoic acid	C12 H16 O5	240.098	8.88	0.079	21	7725	5861	7061	7573	6000	10373	11471	11019	9318	10972	11712	8827	15584	7553	14622	7213	7405	9817	9403	5048	3876
1-Methyladenosine	C11 H15 N5 O4	281.112	4.11	0.087	16				5370	5118	4325	4568	4572	3256	3399	3129	8967	8930	9413	7999	7001	8881	5891	7605
Lactoylglutathione	C13 H21 N3 O8 S	379.105	4.82	0.058	19	37319	37997	51929	14541	12821	17272	21006	24218	18970	33640	14069	36483	30067	39058	29488	44902	39014	33438	39414
OXIDIZED GLUTATHIONE	C20 H32 N6 O12 S2	612.152	4.37	0.106	20	1805440	1870214	1766919	5625937	7868293	5450385	5502260	6776543	4892692	4751766	5561205	688776	666662	388861	400054	564928	626234	619138	577353		2218
GLYOXYLATE	C2 H2 O3	74.0003	1.62	0.134	21	2651	3514	4552	1421	107	214	2509	2865	3053	1065	1906	4504	3580	3519	2419	3975	3266	5319	5066	845	149
6-PHOSPHOGLUCONATE	C6 H13 O10 P	276.024	1.57	0.202	18	2359	2139	2566	1771	537	818	114		701	1155	1531	1129	806	1699	561	3224	2717	2929	4774
ERYTHROSE-4-PHOSPHATE	C4 H9 O7 P	200.008	2.09	0.165	18	24789	12378	22230	1310	2111	912	1291	854	405	564		68642	55086	49719	57633	44684	58676	42963	44459
SEDOHEPTULOSE-7-PHOSPHATE	C7 H15 O10 P	290.04	1.54	0.134	13	3391	3494	3041	217	238							3921	4589	4592	2577	8647	8327	7135	6832
RIBULOSE-5-PHOSPHATE	C5 H11 O8 P	230.019	1.54	0.151	14	20196	19452	18978							629		6392	2629	4480	2660	7247	8126	6551	4057	1878	1742
Glyceraldehyde 3-phosphate	C3 H7 O6 P	169.998	1.85	0.152	20	13085	10255	7912	5270	3686	2106	2921	5986	3789	3976	2883	19675	19122	18305	18366	18820	24301	20732	20468	608
Xylulose-5-phosphate	C5 H11 O8 P	230.019	1.54	0.151	14	20196	19452	18505							629		6392	2629	4480	2660	7247	8126	6551	4057	2034	1742
Ribose-5-phosphate	C5 H11 O8 P	230.019	1.54	0.151	14	20196	19452	18505							629		6392	2629	4480	2660	7247	8126	6551	4057	1878	1742
GLUTAMATE D3	C5 H6 D3 N O4	150.073	1.56	0.001	2																				1408759	1168266
ASPARTATE D3	C4 H4 D3 N O4	136.057	1.46	0.001	2																				1237453	1232765
VALINE D8	C5 H3 D8 N O2	125.129	2.17	0.066	2																				350838	232278
TRYPTOPHAN D5	C11 H7 D5 N2 O2	209.122	6.31	0.051	2																				2530959	2087804
LAURIC D23	C12 H D23 O2	223.322	15.62	0	1																				2588
						133331531	122926792	125178448	121439803	126846835	119892571	122345151	129982558	119584924	112666674	115856940	114818017	104773783	95039184	102339857	79632190	106159584	94651139	99679134	11518865	10614979
